# Supplementary material for: Bis{2-hydroxy­imino-N′-[1-(2-pyrid­yl)ethyl­idene]propanohydrazidato}zinc(II) dihydrate
Source: Acta Crystallogr Sect E Struct Rep Online. 2010 Jan 30;66(Pt 2):m242–3. doi: 10.1107/S1600536810003351 (PMC2979945; doi:10.1107/S1600536810003351)
Supplement: Supplementary file 1 [file e-66-0m242-sup1.cif]

##############################################################################
###                                                                        ###
###        Electronic paper (Acta Crystallographica Section E)             ###
###                                                                        ###
##############################################################################
#                                                                            #
# This CIF contains the data in a paper accepted for publication in Acta     #
# Crystallographica Section E. It conforms to the requirements of Notes      #
# for Authors for Section E, and has been peer reviewed under the auspices   #
# of the IUCr Commission on Journals.                                        #
#                                                                            #
# Full details of the Crystallographic Information File format               #
# are given in the paper "The Crystallographic Information File (CIF):       #
# a New Standard Archive File for Crystallography" by S. R. Hall, F. H.      #
# Allen and I. D. Brown [Acta Cryst. (1991), A47, 655-685].                  #
#                                                                            #
# The current version of the core CIF dictionary is obtainable from          #
# ftp://ftp.iucr.org/pub/cif_core.dic. The current version number is 2.4.    #
#                                                                            #
# Software is freely available for graphical display of the structure(s) in  #
# this CIF.  For information consult the CIF home page http://www.iucr.org/  #
# cif/home.html                                                              #
#                                                                            #
# This file may be used for bona fide research purposes within the           #
# scientific community so long as proper attribution is given to the journal # 
# article from which it was obtained.                                        #
#                                                                            #
##############################################################################
                                             
data_I
_audit_creation_method     SHELXL-97
_chemical_name_systematic
;
Bis{2-hydroxyimino-<i>N</i>'-[1-(2-
pyridyl)ethylidene]propanohydrazidato}zinc(II) dihydrate
;
_chemical_name_common     ?
_chemical_formula_moiety     'C20 H22 N8 O4 Zn, 2(H2 O)'
_chemical_formula_sum     'C20 H26 N8 O6 Zn'
_chemical_formula_iupac     '[Zn (C10 H11 N4 O2)2], 2H2 O'
_chemical_formula_weight     539.86
_chemical_melting_point     ?
_symmetry_cell_setting     triclinic
_symmetry_space_group_name_H-M     'P -1'
_symmetry_space_group_name_Hall     '-P 1'
loop_
    _symmetry_equiv_pos_as_xyz
    'x, y, z'
    '-x, -y, -z'
_cell_length_a     8.3241(3)
_cell_length_b     10.6299(4)
_cell_length_c     13.9006(5)
_cell_angle_alpha     94.184(2)
_cell_angle_beta     101.389(2)
_cell_angle_gamma     108.052(2)
_cell_volume     1134.48(7)
_cell_formula_units_Z     2
_cell_measurement_reflns_used     4952
_cell_measurement_theta_min     1.00
_cell_measurement_theta_max     27.48
_cell_measurement_temperature     100(2)
_exptl_crystal_description     needle
_exptl_crystal_colour     'yellow'
_exptl_crystal_size_max     0.28
_exptl_crystal_size_mid     0.07
_exptl_crystal_size_min     0.02
_exptl_crystal_density_diffrn     1.580
_exptl_crystal_density_meas     ?
_exptl_crystal_density_method     'not measured'
_exptl_crystal_F_000     560
_exptl_absorpt_coefficient_mu     1.139
_exptl_absorpt_correction_type     'multi-scan'
_exptl_absorpt_process_details     '(SADABS; Version 2008/1; Sheldrick, 2008)'
_exptl_absorpt_correction_T_min     0.7426
_exptl_absorpt_correction_T_max     0.9765
_diffrn_ambient_temperature     100(2)
_diffrn_radiation_type     MoK\a
_diffrn_radiation_wavelength     0.71073
_diffrn_radiation_source     'fine-focus sealed tube'
_diffrn_radiation_monochromator     'horizontally mounted graphite crystal'
_diffrn_measurement_device_type     'Nonius KappaCCD'
_diffrn_measurement_device     '95mm CCD camera on \k-goniostat'
_diffrn_measurement_method     '\f scans and \w scans with \k offset'
_diffrn_detector_area_resol_mean     9
_diffrn_reflns_number     21551
_diffrn_reflns_av_R_equivalents     0.0481
_diffrn_reflns_av_sigmaI/netI     0.0434
_diffrn_reflns_theta_min     2.35
_diffrn_reflns_theta_max     27.47
_diffrn_reflns_theta_full     27.47
_diffrn_measured_fraction_theta_max     0.996
_diffrn_measured_fraction_theta_full     0.996
_diffrn_reflns_limit_h_min     -10
_diffrn_reflns_limit_h_max     10
_diffrn_reflns_limit_k_min     -13
_diffrn_reflns_limit_k_max     13
_diffrn_reflns_limit_l_min     -18
_diffrn_reflns_limit_l_max     18
_diffrn_standards_number     ?
_diffrn_standards_interval_count     ?
_diffrn_standards_interval_time     ?
_diffrn_standards_decay_%     ?
_refine_special_details
;
Refinement of <i>F</i>^2^ against ALL reflections. The weighted <i>R</i>-factor
wR and goodness of fit <i>S</i> are based on <i>F</i>^2^, conventional
<i>R</i>-factors <i>R</i> are based on <i>F</i>, with <i>F</i> set to zero for
negative <i>F</i>^2^. The threshold expression of <i>F</i>^2^ >
\s(<i>F</i>^2^) is used only for calculating <i>R</i>-factors(gt) etc. and is
not relevant to the choice of reflections for refinement. <i>R</i>-factors
based on <i>F</i>^2^ are statistically about twice as large as those based on
<i>F</i>, and <i>R</i>- factors based on ALL data will be even larger.
;
_reflns_number_total     5171
_reflns_number_gt     4253
_reflns_threshold_expression     I>2sigma(I)
_refine_ls_structure_factor_coef     Fsqd
_refine_ls_matrix_type     full
_refine_ls_R_factor_all     0.0512
_refine_ls_R_factor_gt     0.0359
_refine_ls_wR_factor_gt     0.0855
_refine_ls_wR_factor_ref     0.0922
_refine_ls_goodness_of_fit_ref     1.046
_refine_ls_restrained_S_all     1.046
_refine_ls_number_reflns     5171
_refine_ls_number_parameters     320
_refine_ls_number_restraints     0
_refine_ls_hydrogen_treatment     constr
_refine_ls_weighting_scheme     calc
_refine_ls_weighting_details
         'calc w=1/[\s^2^(Fo^2^)+(0.0417P)^2^+0.8841P] where P=(Fo^2^+2Fc^2^)/3'
_atom_sites_solution_hydrogens     geom
_atom_sites_solution_primary     direct
_atom_sites_solution_secondary     difmap
_refine_ls_shift/su_max     0.000
_refine_ls_shift/su_mean     0.000
_refine_diff_density_max     0.947
_refine_diff_density_min     -0.389
_refine_ls_extinction_method     none
_refine_ls_extinction_coef     ?
loop_
    _atom_type_symbol
    _atom_type_description
    _atom_type_scat_dispersion_real
    _atom_type_scat_dispersion_imag
    _atom_type_scat_source
    'C' 'C' 0.0033 0.0016
                         'International Tables Vol C Tables 4.2.6.8 and 6.1.1.4'
    'H' 'H' 0.0000 0.0000
                         'International Tables Vol C Tables 4.2.6.8 and 6.1.1.4'
    'N' 'N' 0.0061 0.0033
                         'International Tables Vol C Tables 4.2.6.8 and 6.1.1.4'
    'O' 'O' 0.0106 0.0060
                         'International Tables Vol C Tables 4.2.6.8 and 6.1.1.4'
    'Zn' 'Zn' 0.2839 1.4301
                         'International Tables Vol C Tables 4.2.6.8 and 6.1.1.4'
_computing_data_collection     'COLLECT (Bruker, 2004)'
_computing_cell_refinement     'DENZO/SCALEPACK (Otwinowski & Minor, 1997)'
_computing_data_reduction     'DENZO/SCALEPACK (Otwinowski & Minor, 1997)'
_computing_structure_solution     'SHELXS97 (Sheldrick, 2008)'
_computing_structure_refinement     'SHELXL97 (Sheldrick, 2008)'
_computing_molecular_graphics     'ORTEP-3 for Windows (Farrugia, 1997)'
_computing_publication_material     'SHELXL97 (Sheldrick, 2008)'
loop_
    _atom_site_type_symbol
    _atom_site_label
    _atom_site_fract_x
    _atom_site_fract_y
    _atom_site_fract_z
    _atom_site_U_iso_or_equiv
    _atom_site_adp_type
    _atom_site_calc_flag
    _atom_site_refinement_flags
    _atom_site_occupancy
    _atom_site_disorder_assembly
    _atom_site_disorder_group
    Zn Zn1 0.39746(3) 0.27581(3) 0.304853(19) 0.01820(9) Uani d . 1 . .
    O O1 0.16169(19) 0.20226(15) 0.34643(12) 0.0202(3) Uani d . 1 . .
    O O2 -0.32670(19) -0.16202(17) 0.32111(13) 0.0239(4) Uani d . 1 . .
    H H2O -0.3576 -0.2526 0.3012 0.036 Uiso d R 1 . .
    O O3 0.30726(19) 0.37780(16) 0.18911(12) 0.0204(3) Uani d . 1 . .
    O O4 0.4981(2) 0.70910(18) 0.00903(13) 0.0290(4) Uani d . 1 . .
    H H4O 0.6065 0.7601 0.0013 0.044 Uiso d R 1 . .
    O O5 0.1803(2) 0.1858(2) 0.01793(14) 0.0367(4) Uani d . 1 . .
    H H5P 0.2119 0.2596 0.0646 0.055 Uiso d R 1 . .
    H H5O 0.1264 0.1984 -0.0383 0.055 Uiso d R 1 . .
    O O6 0.0879(2) 0.29498(19) -0.16109(14) 0.0351(4) Uani d . 1 . .
    H H6O 0.0697 0.2177 -0.2017 0.053 Uiso d R 1 . .
    H H6P 0.2077 0.3384 -0.1471 0.053 Uiso d R 1 . .
    N N1 0.5988(2) 0.2424(2) 0.22445(14) 0.0207(4) Uani d . 1 . .
    N N2 0.3039(2) 0.07661(19) 0.24489(14) 0.0175(4) Uani d . 1 . .
    N N3 0.1450(2) 0.00054(19) 0.25994(14) 0.0181(4) Uani d . 1 . .
    N N4 -0.1642(2) -0.11100(19) 0.29900(15) 0.0205(4) Uani d . 1 . .
    N N5 0.5549(2) 0.2876(2) 0.45404(14) 0.0212(4) Uani d . 1 . .
    N N6 0.5524(2) 0.4762(2) 0.34417(14) 0.0190(4) Uani d . 1 . .
    N N7 0.5460(2) 0.55914(19) 0.27198(14) 0.0188(4) Uani d . 1 . .
    N N8 0.5314(3) 0.6441(2) 0.09127(15) 0.0230(4) Uani d . 1 . .
    C C1 0.7541(3) 0.3275(3) 0.22043(18) 0.0258(5) Uani d . 1 . .
    H H1 0.7857 0.4185 0.2482 0.031 Uiso calc R 1 . .
    C C2 0.8707(3) 0.2868(3) 0.17679(19) 0.0306(6) Uani d . 1 . .
    H H2 0.9811 0.3486 0.1767 0.037 Uiso calc R 1 . .
    C C3 0.8235(3) 0.1560(3) 0.13393(18) 0.0288(6) Uani d . 1 . .
    H H3 0.9005 0.1263 0.1035 0.035 Uiso calc R 1 . .
    C C4 0.6620(3) 0.0680(3) 0.13569(18) 0.0255(5) Uani d . 1 . .
    H H4 0.6257 -0.0224 0.1055 0.031 Uiso calc R 1 . .
    C C5 0.5538(3) 0.1148(2) 0.18269(16) 0.0203(5) Uani d . 1 . .
    C C6 0.3825(3) 0.0232(2) 0.19170(16) 0.0190(5) Uani d . 1 . .
    C C7 0.3161(3) -0.1184(3) 0.14258(19) 0.0264(5) Uani d . 1 . .
    H H7A 0.3898 -0.1670 0.1744 0.040 Uiso calc R 1 . .
    H H7B 0.3181 -0.1209 0.0722 0.040 Uiso calc R 1 . .
    H H7C 0.1966 -0.1606 0.1488 0.040 Uiso calc R 1 . .
    C C8 0.0873(3) 0.0788(2) 0.31405(16) 0.0165(4) Uani d . 1 . .
    C C9 -0.0868(3) 0.0123(2) 0.33642(16) 0.0174(4) Uani d . 1 . .
    C C10 -0.1580(3) 0.0927(2) 0.39855(18) 0.0223(5) Uani d . 1 . .
    H H10A -0.2852 0.0583 0.3795 0.034 Uiso calc R 1 . .
    H H10B -0.1168 0.1865 0.3883 0.034 Uiso calc R 1 . .
    H H10C -0.1187 0.0860 0.4686 0.034 Uiso calc R 1 . .
    C C11 0.5453(3) 0.1915(3) 0.51063(18) 0.0249(5) Uani d . 1 . .
    H H11 0.4600 0.1061 0.4865 0.030 Uiso calc R 1 . .
    C C12 0.6559(3) 0.2109(3) 0.60431(19) 0.0302(6) Uani d . 1 . .
    H H12 0.6500 0.1389 0.6417 0.036 Uiso calc R 1 . .
    C C13 0.7726(3) 0.3356(3) 0.64108(19) 0.0305(6) Uani d . 1 . .
    H H13 0.8473 0.3514 0.7051 0.037 Uiso calc R 1 . .
    C C14 0.7817(3) 0.4389(3) 0.58458(18) 0.0270(5) Uani d . 1 . .
    H H14 0.8602 0.5265 0.6099 0.032 Uiso calc R 1 . .
    C C15 0.6724(3) 0.4112(2) 0.48927(17) 0.0212(5) Uani d . 1 . .
    C C16 0.6797(3) 0.5119(2) 0.42118(16) 0.0194(5) Uani d . 1 . .
    C C17 0.8289(3) 0.6397(2) 0.44150(18) 0.0255(5) Uani d . 1 . .
    H H17A 0.8476 0.6708 0.3786 0.038 Uiso calc R 1 . .
    H H17B 0.9338 0.6250 0.4774 0.038 Uiso calc R 1 . .
    H H17C 0.8032 0.7074 0.4818 0.038 Uiso calc R 1 . .
    C C18 0.4150(3) 0.4947(2) 0.19584(17) 0.0183(4) Uani d . 1 . .
    C C19 0.3910(3) 0.5686(2) 0.10840(17) 0.0199(5) Uani d . 1 . .
    C C20 0.2114(3) 0.5440(3) 0.04913(19) 0.0290(6) Uani d . 1 . .
    H H20A 0.2124 0.6132 0.0061 0.043 Uiso calc R 1 . .
    H H20B 0.1349 0.5468 0.0940 0.043 Uiso calc R 1 . .
    H H20C 0.1688 0.4560 0.0083 0.043 Uiso calc R 1 . .
loop_
    _atom_site_aniso_label
    _atom_site_aniso_U_11
    _atom_site_aniso_U_22
    _atom_site_aniso_U_33
    _atom_site_aniso_U_12
    _atom_site_aniso_U_13
    _atom_site_aniso_U_23
    Zn1 0.01308(13) 0.01868(15) 0.01989(15) 0.00111(10) 0.00272(10) 0.00585(10)
    O1 0.0168(8) 0.0165(8) 0.0252(9) 0.0013(6) 0.0066(6) 0.0030(7)
    O2 0.0147(8) 0.0208(9) 0.0335(10) -0.0003(7) 0.0097(7) 0.0043(7)
    O3 0.0172(8) 0.0173(8) 0.0217(8) 0.0009(6) 0.0003(6) 0.0054(7)
    O4 0.0324(9) 0.0346(10) 0.0252(9) 0.0134(8) 0.0100(7) 0.0171(8)
    O5 0.0357(10) 0.0396(12) 0.0305(10) 0.0057(9) 0.0089(8) 0.0057(9)
    O6 0.0248(9) 0.0351(11) 0.0401(11) 0.0065(8) 0.0062(8) -0.0079(9)
    N1 0.0138(9) 0.0276(11) 0.0197(10) 0.0043(8) 0.0034(7) 0.0100(8)
    N2 0.0132(8) 0.0207(10) 0.0195(10) 0.0047(7) 0.0051(7) 0.0083(8)
    N3 0.0134(9) 0.0175(10) 0.0224(10) 0.0016(7) 0.0067(7) 0.0050(8)
    N4 0.0154(9) 0.0199(10) 0.0255(10) 0.0022(8) 0.0084(8) 0.0050(8)
    N5 0.0182(9) 0.0266(11) 0.0214(10) 0.0080(8) 0.0076(8) 0.0088(8)
    N6 0.0158(9) 0.0230(10) 0.0161(9) 0.0039(8) 0.0025(7) 0.0038(8)
    N7 0.0169(9) 0.0198(10) 0.0183(9) 0.0038(8) 0.0035(7) 0.0065(8)
    N8 0.0282(11) 0.0239(11) 0.0213(10) 0.0116(9) 0.0080(8) 0.0113(8)
    C1 0.0178(11) 0.0333(14) 0.0240(12) 0.0037(10) 0.0042(9) 0.0119(11)
    C2 0.0159(11) 0.0499(18) 0.0265(13) 0.0069(11) 0.0083(10) 0.0175(12)
    C3 0.0204(12) 0.0486(17) 0.0238(13) 0.0153(12) 0.0098(10) 0.0134(12)
    C4 0.0224(12) 0.0377(15) 0.0207(12) 0.0136(11) 0.0072(10) 0.0092(11)
    C5 0.0171(11) 0.0318(14) 0.0146(11) 0.0095(10) 0.0044(9) 0.0112(10)
    C6 0.0156(10) 0.0267(13) 0.0153(11) 0.0068(9) 0.0037(8) 0.0071(9)
    C7 0.0252(12) 0.0289(14) 0.0269(13) 0.0087(10) 0.0110(10) 0.0032(11)
    C8 0.0141(10) 0.0185(11) 0.0163(11) 0.0044(9) 0.0023(8) 0.0070(9)
    C9 0.0132(10) 0.0196(12) 0.0189(11) 0.0039(9) 0.0040(8) 0.0060(9)
    C10 0.0161(11) 0.0220(12) 0.0270(12) 0.0026(9) 0.0072(9) 0.0019(10)
    C11 0.0239(12) 0.0290(14) 0.0259(13) 0.0099(10) 0.0104(10) 0.0115(10)
    C12 0.0324(14) 0.0428(16) 0.0264(13) 0.0204(12) 0.0137(11) 0.0198(12)
    C13 0.0254(13) 0.0471(17) 0.0229(13) 0.0151(12) 0.0068(10) 0.0128(12)
    C14 0.0197(11) 0.0385(15) 0.0204(12) 0.0073(10) 0.0022(9) 0.0057(11)
    C15 0.0149(10) 0.0300(13) 0.0189(11) 0.0074(9) 0.0052(9) 0.0035(10)
    C16 0.0154(10) 0.0240(12) 0.0164(11) 0.0041(9) 0.0028(8) 0.0015(9)
    C17 0.0200(11) 0.0252(13) 0.0238(12) 0.0005(10) -0.0001(9) 0.0016(10)
    C18 0.0136(10) 0.0202(12) 0.0218(11) 0.0053(9) 0.0054(9) 0.0054(9)
    C19 0.0207(11) 0.0176(11) 0.0205(11) 0.0058(9) 0.0034(9) 0.0029(9)
    C20 0.0241(12) 0.0321(15) 0.0277(13) 0.0083(11) -0.0011(10) 0.0096(11)
_geom_special_details
;
All esds (except the esd in the dihedral angle between two l.s. planes) are
estimated using the full covariance matrix. The cell esds are taken into
account individually in the estimation of esds in distances, angles and
torsion angles; correlations between esds in cell parameters are only used
when they are defined by crystal symmetry. An approximate (isotropic)
treatment of cell esds is used for estimating esds involving l.s. planes.
;
loop_
    _geom_bond_atom_site_label_1
    _geom_bond_atom_site_label_2
    _geom_bond_site_symmetry_2
    _geom_bond_distance
    _geom_bond_publ_flag
    Zn1 N2 . 2.061(2) yes
    Zn1 N6 . 2.085(2) yes
    Zn1 O1 . 2.0880(15) yes
    Zn1 O3 . 2.1470(15) yes
    Zn1 N5 . 2.1955(19) yes
    Zn1 N1 . 2.2877(19) yes
    O1 C8 . 1.268(3) ?
    O2 N4 . 1.397(2) ?
    O2 H2O . 0.9213 ?
    O3 C18 . 1.272(3) ?
    O4 N8 . 1.404(2) ?
    O4 H4O . 0.9287 ?
    O5 H5P . 0.9140 ?
    O5 H5O . 0.8626 ?
    O6 H6O . 0.9154 ?
    O6 H6P . 0.9335 ?
    N1 C5 . 1.342(3) ?
    N1 C1 . 1.343(3) ?
    N2 C6 . 1.287(3) ?
    N2 N3 . 1.385(2) ?
    N3 C8 . 1.337(3) ?
    N4 C9 . 1.284(3) ?
    N5 C11 . 1.327(3) ?
    N5 C15 . 1.357(3) ?
    N6 C16 . 1.287(3) ?
    N6 N7 . 1.387(3) ?
    N7 C18 . 1.325(3) ?
    N8 C19 . 1.274(3) ?
    C1 C2 . 1.398(4) ?
    C1 H1 . 0.9500 ?
    C2 C3 . 1.375(4) ?
    C2 H2 . 0.9500 ?
    C3 C4 . 1.385(3) ?
    C3 H3 . 0.9500 ?
    C4 C5 . 1.396(3) ?
    C4 H4 . 0.9500 ?
    C5 C6 . 1.492(3) ?
    C6 C7 . 1.491(3) ?
    C7 H7A . 0.9800 ?
    C7 H7B . 0.9800 ?
    C7 H7C . 0.9800 ?
    C8 C9 . 1.508(3) ?
    C9 C10 . 1.495(3) ?
    C10 H10A . 0.9800 ?
    C10 H10B . 0.9800 ?
    C10 H10C . 0.9800 ?
    C11 C12 . 1.398(4) ?
    C11 H11 . 0.9500 ?
    C12 C13 . 1.367(4) ?
    C12 H12 . 0.9500 ?
    C13 C14 . 1.388(4) ?
    C13 H13 . 0.9500 ?
    C14 C15 . 1.404(3) ?
    C14 H14 . 0.9500 ?
    C15 C16 . 1.475(3) ?
    C16 C17 . 1.492(3) ?
    C17 H17A . 0.9800 ?
    C17 H17B . 0.9800 ?
    C17 H17C . 0.9800 ?
    C18 C19 . 1.508(3) ?
    C19 C20 . 1.491(3) ?
    C20 H20A . 0.9800 ?
    C20 H20B . 0.9800 ?
    C20 H20C . 0.9800 ?
loop_
    _geom_angle_atom_site_label_1
    _geom_angle_atom_site_label_2
    _geom_angle_atom_site_label_3
    _geom_angle_site_symmetry_1
    _geom_angle_site_symmetry_3
    _geom_angle
    _geom_angle_publ_flag
    N2 Zn1 N6 . . 162.52(7) ?
    N2 Zn1 O1 . . 76.10(7) yes
    N6 Zn1 O1 . . 121.37(7) ?
    N2 Zn1 O3 . . 105.12(7) ?
    N6 Zn1 O3 . . 74.17(6) yes
    O1 Zn1 O3 . . 96.43(6) ?
    N2 Zn1 N5 . . 106.20(7) ?
    N6 Zn1 N5 . . 75.07(7) yes
    O1 Zn1 N5 . . 93.88(7) ?
    O3 Zn1 N5 . . 148.54(7) ?
    N2 Zn1 N1 . . 73.97(7) yes
    N6 Zn1 N1 . . 88.55(7) ?
    O1 Zn1 N1 . . 150.07(7) ?
    O3 Zn1 N1 . . 90.90(6) ?
    N5 Zn1 N1 . . 94.81(7) ?
    C8 O1 Zn1 . . 111.22(13) ?
    N4 O2 H2O . . 103.0 ?
    C18 O3 Zn1 . . 110.35(13) ?
    N8 O4 H4O . . 105.6 ?
    H5P O5 H5O . . 111.3 ?
    H6O O6 H6P . . 104.7 ?
    C5 N1 C1 . . 118.2(2) ?
    C5 N1 Zn1 . . 112.02(14) ?
    C1 N1 Zn1 . . 129.54(18) ?
    C6 N2 N3 . . 119.76(19) ?
    C6 N2 Zn1 . . 123.02(15) ?
    N3 N2 Zn1 . . 117.15(14) ?
    C8 N3 N2 . . 108.51(18) ?
    C9 N4 O2 . . 112.04(18) ?
    C11 N5 C15 . . 119.1(2) ?
    C11 N5 Zn1 . . 127.97(17) ?
    C15 N5 Zn1 . . 112.92(14) ?
    C16 N6 N7 . . 120.20(19) ?
    C16 N6 Zn1 . . 119.99(16) ?
    N7 N6 Zn1 . . 117.29(14) ?
    C18 N7 N6 . . 108.84(18) ?
    C19 N8 O4 . . 111.39(19) ?
    N1 C1 C2 . . 122.3(3) ?
    N1 C1 H1 . . 118.9 ?
    C2 C1 H1 . . 118.9 ?
    C3 C2 C1 . . 119.1(2) ?
    C3 C2 H2 . . 120.5 ?
    C1 C2 H2 . . 120.5 ?
    C2 C3 C4 . . 119.1(2) ?
    C2 C3 H3 . . 120.4 ?
    C4 C3 H3 . . 120.4 ?
    C3 C4 C5 . . 118.7(3) ?
    C3 C4 H4 . . 120.6 ?
    C5 C4 H4 . . 120.6 ?
    N1 C5 C4 . . 122.5(2) ?
    N1 C5 C6 . . 116.25(19) ?
    C4 C5 C6 . . 121.2(2) ?
    N2 C6 C7 . . 125.1(2) ?
    N2 C6 C5 . . 114.6(2) ?
    C7 C6 C5 . . 120.3(2) ?
    C6 C7 H7A . . 109.5 ?
    C6 C7 H7B . . 109.5 ?
    H7A C7 H7B . . 109.5 ?
    C6 C7 H7C . . 109.5 ?
    H7A C7 H7C . . 109.5 ?
    H7B C7 H7C . . 109.5 ?
    O1 C8 N3 . . 127.01(19) ?
    O1 C8 C9 . . 117.25(19) ?
    N3 C8 C9 . . 115.72(19) ?
    N4 C9 C10 . . 124.75(19) ?
    N4 C9 C8 . . 116.43(19) ?
    C10 C9 C8 . . 118.82(19) ?
    C9 C10 H10A . . 109.5 ?
    C9 C10 H10B . . 109.5 ?
    H10A C10 H10B . . 109.5 ?
    C9 C10 H10C . . 109.5 ?
    H10A C10 H10C . . 109.5 ?
    H10B C10 H10C . . 109.5 ?
    N5 C11 C12 . . 122.6(2) ?
    N5 C11 H11 . . 118.7 ?
    C12 C11 H11 . . 118.7 ?
    C13 C12 C11 . . 118.7(2) ?
    C13 C12 H12 . . 120.7 ?
    C11 C12 H12 . . 120.7 ?
    C12 C13 C14 . . 119.8(2) ?
    C12 C13 H13 . . 120.1 ?
    C14 C13 H13 . . 120.1 ?
    C13 C14 C15 . . 118.6(2) ?
    C13 C14 H14 . . 120.7 ?
    C15 C14 H14 . . 120.7 ?
    N5 C15 C14 . . 121.1(2) ?
    N5 C15 C16 . . 116.1(2) ?
    C14 C15 C16 . . 122.7(2) ?
    N6 C16 C15 . . 114.0(2) ?
    N6 C16 C17 . . 125.2(2) ?
    C15 C16 C17 . . 120.8(2) ?
    C16 C17 H17A . . 109.5 ?
    C16 C17 H17B . . 109.5 ?
    H17A C17 H17B . . 109.5 ?
    C16 C17 H17C . . 109.5 ?
    H17A C17 H17C . . 109.5 ?
    H17B C17 H17C . . 109.5 ?
    O3 C18 N7 . . 126.8(2) ?
    O3 C18 C19 . . 116.84(19) ?
    N7 C18 C19 . . 116.34(19) ?
    N8 C19 C20 . . 126.5(2) ?
    N8 C19 C18 . . 114.9(2) ?
    C20 C19 C18 . . 118.58(19) ?
    C19 C20 H20A . . 109.5 ?
    C19 C20 H20B . . 109.5 ?
    H20A C20 H20B . . 109.5 ?
    C19 C20 H20C . . 109.5 ?
    H20A C20 H20C . . 109.5 ?
    H20B C20 H20C . . 109.5 ?
loop_
    _geom_hbond_atom_site_label_D
    _geom_hbond_atom_site_label_H
    _geom_hbond_atom_site_label_A
    _geom_hbond_site_symmetry_A
    _geom_hbond_distance_DH
    _geom_hbond_distance_HA
    _geom_hbond_distance_DA
    _geom_hbond_angle_DHA
    _geom_hbond_publ_flag
    O2 H2O N7 1_445 0.92 1.89 2.801(3) 169.7 yes
    O4 H4O O5 2_665 0.93 1.77 2.675(3) 164.4 yes
    O5 H5P O3 . 0.91 1.93 2.811(3) 161.4 yes
    O5 H5O O6 . 0.86 2.08 2.889(3) 156.7 yes
    O6 H6O N4 2 0.92 2.12 2.934(3) 148.0 yes
    O6 H6P N8 2_665 0.93 2.10 2.971(3) 154.4 yes
data_global
_journal_date_recd_electronic     2010-01-26
_journal_date_accepted     2010-01-27
_journal_name_full     'Acta Crystallographica, Section E'
_journal_year     2010
_journal_volume     66
_journal_issue      2
_journal_page_first     m242
_journal_page_last     m243
_journal_paper_category     QM
_journal_coeditor_code     JH2129
loop_
    _publ_contact_author_name
    'Yurii S. Moroz'
_publ_contact_author_address
;
Kyiv National Taras Shevchenko University,
Department of Chemistry,
Volodymyrska Str. 64, 01601 Kyiv, Ukraine
;
_publ_contact_author_email     ysmoroz@yahoo.com
_publ_contact_author_fax     '+380442393393'
_publ_contact_author_phone     '+380442393393'
_publ_section_title
;\
Bis{2-hydroxyimino-<i>N</i>'-[1-(2-pyridyl)ethylidene]propanohydrazidato}\
zinc(II) dihydrate
;
loop_
    _publ_author_name
    _publ_author_address
    'Yurii S. Moroz'
;
National Taras Shevchenko University,
Department of Chemistry,
Volodymyrska Str. 64, 01601 Kyiv, Ukraine
;
    'Kateryna O. Znovjyak'
;
National Taras Shevchenko University,
Department of Chemistry,
Volodymyrska Str. 64, 01601 Kyiv, Ukraine
;
    'Iryna O. Golenya'
;
National Taras Shevchenko University,
Department of Chemistry,
Volodymyrska Str. 64, 01601 Kyiv, Ukraine
;
    "Svetlana V. Pavlova"
;
National Taras Shevchenko University,
Department of Chemistry,
Volodymyrska Str. 64, 01601 Kyiv, Ukraine
;
    'Matti Haukka'
;
Department of Chemistry,
University of Joensuu,
PO Box 111, 80101 Joensuu, Finland
;
