# Supplementary material for: Bis{2-hydroxy­imino-N′-[1-(2-pyrid­yl)ethyl­idene]propanohydrazidato}zinc(II) dihydrate
Source: Acta Crystallogr Sect E Struct Rep Online. 2010 Jan 30;66(Pt 2):m242–3. doi: 10.1107/S1600536810003351 (PMC2979945; doi:10.1107/S1600536810003351)
Supplement: Supplementary file 2 [file e-66-0m242-Isup2.hkl]

# 
# h,k,l, Fc-squared, Fo-squared, sigma(Fo-squared) and status flag 
# 
data_I
_shelx_title ' ym245mdm in P-1 (SIR97, pale yellow needle)' 
_shelx_refln_list_code          4 
_shelx_F_calc_maximum      187.82 
_exptl_crystal_F_000       560.00 
_reflns_d_resolution_high  0.7704 
 
loop_ 
 _symmetry_equiv_pos_as_xyz 
 'x, y, z' 
 '-x, -y, -z' 
 
_cell_length_a     8.3241 
_cell_length_b    10.6299 
_cell_length_c    13.9006 
_cell_angle_alpha  94.184 
_cell_angle_beta  101.389 
_cell_angle_gamma 108.052 
 
_shelx_F_squared_multiplier     1.000 
 
loop_ 
 _refln_index_h 
 _refln_index_k 
 _refln_index_l 
 _refln_F_squared_calc 
 _refln_F_squared_meas 
 _refln_F_squared_sigma 
 _refln_observed_status 
   1   0   0    12593.59    11829.98    376.62 o 
   2   0   0      564.98      553.80     11.67 o 
   3   0   0     1221.29     1181.63     22.76 o 
   4   0   0     5123.67     5406.37     83.80 o 
   5   0   0      719.24      721.76     14.25 o 
   6   0   0        5.33       19.30      4.23 o 
   7   0   0      133.09      133.16     14.55 o 
   8   0   0      170.28      152.24      7.79 o 
   9   0   0       65.70       73.62     10.18 o 
 -10   1   0      286.43      304.69     40.59 o 
  -9   1   0      611.15      627.49     46.50 o 
  -8   1   0      572.71      624.33     16.75 o 
  -7   1   0      137.97      138.18      6.45 o 
  -6   1   0     1230.23     1260.27     24.05 o 
  -5   1   0     1376.57     1486.89     25.68 o 
  -4   1   0     1370.74     1405.81     23.49 o 
  -3   1   0     2145.92     2100.77     34.28 o 
  -2   1   0      274.45      294.77      5.70 o 
  -1   1   0     6927.76     6771.03    674.38 o 
   1   1   0      923.25     1140.66     42.65 o 
   2   1   0       83.02       65.45      7.22 o 
   3   1   0     1091.94     1117.10     21.82 o 
   4   1   0      531.89      636.08     14.39 o 
   5   1   0        2.11       -0.13      4.33 o 
   6   1   0        3.98        8.37      4.61 o 
   7   1   0      241.86      254.80      8.39 o 
   8   1   0      516.65      531.13     15.80 o 
   9   1   0       60.09       75.53     11.82 o 
 -10   2   0       29.57       42.42     18.58 o 
  -9   2   0      527.19      545.28     18.68 o 
  -8   2   0      440.10      484.79     14.73 o 
  -7   2   0       48.06       46.90      4.63 o 
  -6   2   0      657.19      644.18     11.51 o 
  -5   2   0     1460.32     1507.67     20.86 o 
  -4   2   0      813.51      847.79     12.64 o 
  -3   2   0      760.43      684.22     11.25 o 
  -2   2   0       88.56       95.34      3.38 o 
  -1   2   0     1875.18     1980.69     35.04 o 
   0   2   0     2521.28     2338.34     61.76 o 
   1   2   0      636.39      658.48     15.20 o 
   2   2   0     2689.21     2556.99     49.20 o 
   3   2   0     1568.85     1574.21     42.69 o 
   4   2   0      400.49      362.21     12.62 o 
   5   2   0      754.56      794.67     21.27 o 
   6   2   0       55.17       59.73      5.40 o 
   7   2   0        1.37        1.66      4.97 o 
   8   2   0       60.65       48.36      9.25 o 
   9   2   0      256.65      298.01     23.12 o 
 -10   3   0       78.03       88.51     14.78 o 
  -9   3   0       23.80       19.28      7.71 o 
  -8   3   0      162.08      163.38      6.76 o 
  -7   3   0      271.16      252.90      8.52 o 
  -6   3   0     4024.48     4204.11     57.07 o 
  -5   3   0       41.89       33.19      3.74 o 
  -4   3   0      365.52      367.25      7.40 o 
  -3   3   0      270.65      228.19      4.90 o 
  -2   3   0     1712.54     1850.46     27.00 o 
  -1   3   0     1096.57      870.50     16.48 o 
   0   3   0       96.98       77.40      9.69 o 
   1   3   0     1674.90     1693.26     33.33 o 
   2   3   0        4.35       56.22     10.15 o 
   3   3   0      666.81      574.48     15.87 o 
   4   3   0      646.10      642.62     15.03 o 
   5   3   0      105.38      112.45      7.10 o 
   6   3   0       36.90       46.57      7.13 o 
   7   3   0      549.28      547.17     17.28 o 
   8   3   0      903.77      930.87     41.40 o 
 -10   4   0       56.29       58.72     10.64 o 
  -9   4   0      782.37      816.73     27.14 o 
  -8   4   0      690.33      694.33     20.37 o 
  -7   4   0      409.40      389.10      8.22 o 
  -6   4   0      309.36      308.98      6.99 o 
  -5   4   0     1936.73     2049.47     36.73 o 
  -4   4   0     2416.33     2403.19     31.52 o 
  -3   4   0     1709.00     1790.44     26.17 o 
  -2   4   0      158.79      177.38      6.29 o 
  -1   4   0      490.59      406.26     10.90 o 
   0   4   0     1148.33     1081.73     23.53 o 
   1   4   0     2596.11     2791.53     53.06 o 
   2   4   0     4852.78     4977.53     92.03 o 
   3   4   0      639.06      672.49     17.19 o 
   4   4   0      930.73      961.11     23.77 o 
   5   4   0      646.24      665.35     17.49 o 
   6   4   0     2276.59     2325.56     50.84 o 
   7   4   0      430.44      378.63     35.20 o 
   8   4   0       68.96       45.22     16.96 o 
 -10   5   0      263.17      265.55     18.44 o 
  -9   5   0        0.47       -2.06      5.86 o 
  -8   5   0      136.33      151.86      6.31 o 
  -7   5   0     1022.93     1090.10     20.66 o 
  -6   5   0     1499.81     1607.11     29.82 o 
  -5   5   0        4.00        4.64      2.77 o 
  -4   5   0        0.36       -1.59      4.31 o 
  -3   5   0      405.89      413.09      9.02 o 
  -2   5   0     2108.20     2056.32     35.33 o 
  -1   5   0     1115.53     1118.35     20.03 o 
   0   5   0     1796.74     1923.67     38.51 o 
   1   5   0     1002.28     1076.01     28.33 o 
   2   5   0       19.14       17.96      5.81 o 
   3   5   0      423.97      419.11     14.37 o 
   4   5   0      223.47      239.62     13.89 o 
   5   5   0      278.44      246.03     10.82 o 
   6   5   0      158.04      144.09      9.55 o 
   7   5   0      142.27      192.68     21.58 o 
   8   5   0      149.81      179.83     26.20 o 
 -10   6   0      109.90      111.50     17.47 o 
  -9   6   0      228.98      209.53     13.01 o 
  -8   6   0      158.83      155.15      6.50 o 
  -7   6   0      632.92      652.01     18.16 o 
  -6   6   0       51.99       51.22      5.94 o 
  -5   6   0      103.36       98.28      7.32 o 
  -4   6   0      151.80      160.48      7.25 o 
  -3   6   0     3346.36     3282.88     45.43 o 
  -2   6   0      429.35      374.02     10.90 o 
  -1   6   0      983.69     1065.88     21.47 o 
   0   6   0       60.44       87.25      7.75 o 
   1   6   0      223.57      184.48     10.20 o 
   2   6   0     1147.66     1072.42     25.15 o 
   3   6   0      101.84       93.38      8.66 o 
   4   6   0      293.44      290.63     13.39 o 
   5   6   0      126.55      119.26      9.03 o 
   6   6   0      526.95      573.04     29.61 o 
   7   6   0      442.15      476.82     40.59 o 
 -10   7   0      235.83      249.11     21.76 o 
  -9   7   0       99.21      100.36     11.95 o 
  -8   7   0      198.32      203.52      9.57 o 
  -7   7   0       95.18      117.50      8.21 o 
  -6   7   0      948.01     1003.97     24.05 o 
  -5   7   0      104.79      111.38      7.60 o 
  -4   7   0      227.59      214.46      5.97 o 
  -3   7   0        0.12        1.39      7.27 o 
  -2   7   0      609.43      530.83     13.26 o 
  -1   7   0      885.33      869.42     18.93 o 
   0   7   0      900.21      851.30     19.12 o 
   1   7   0      230.11      259.35     12.76 o 
   2   7   0      187.48      155.45     13.57 o 
   3   7   0       20.20       38.53     11.87 o 
   4   7   0      692.86      682.10     22.65 o 
   5   7   0      702.18      669.13     26.17 o 
   6   7   0      132.96      106.87     18.50 o 
 -10   8   0       78.75       57.50     23.38 o 
  -9   8   0      146.14      138.48     15.76 o 
  -8   8   0       73.22       74.09      8.41 o 
  -7   8   0      157.61      179.74      9.19 o 
  -6   8   0      404.93      430.47     11.52 o 
  -5   8   0       49.06       48.83      6.16 o 
  -4   8   0      565.66      627.11     15.93 o 
  -3   8   0      971.42      953.89     22.59 o 
  -2   8   0     1073.19     1113.91     25.71 o 
  -1   8   0       62.76       57.12      9.17 o 
   0   8   0        6.00        8.43      8.05 o 
   1   8   0      568.55      571.31     19.02 o 
   2   8   0     1278.12     1368.80     37.21 o 
   3   8   0       88.23       94.29     11.06 o 
   4   8   0        6.42        7.07     10.08 o 
   5   8   0        4.74       -4.38     14.91 o 
   6   8   0      261.08      292.87     34.94 o 
  -9   9   0      375.98      394.07     61.14 o 
  -8   9   0        0.38       -9.29      9.29 o 
  -7   9   0        1.56       -6.11      7.89 o 
  -6   9   0       96.60       86.60      8.46 o 
  -5   9   0      192.27      192.00     10.00 o 
  -4   9   0      313.10      335.70      9.94 o 
  -3   9   0      515.62      493.35     16.21 o 
  -2   9   0      924.85     1001.49     24.03 o 
  -1   9   0      900.56      958.25     25.63 o 
   0   9   0      334.33      338.97     20.02 o 
   1   9   0      436.94      458.01     29.86 o 
   2   9   0       47.04       53.80     15.95 o 
   3   9   0      365.17      384.83     21.98 o 
   4   9   0      241.77      225.88     18.98 o 
   5   9   0        5.79       18.50     28.26 o 
  -9  10   0      239.20      190.40     21.46 o 
  -8  10   0      143.58      114.81     12.20 o 
  -7  10   0      576.90      570.69     20.13 o 
  -6  10   0       50.76       48.31      8.69 o 
  -5  10   0       53.58       41.32     11.35 o 
  -4  10   0      358.08      348.84     11.67 o 
  -3  10   0      406.92      414.95     17.44 o 
  -2  10   0      864.44      898.95     24.80 o 
  -1  10   0      542.79      582.24     22.77 o 
   0  10   0      218.93      197.88     12.04 o 
   1  10   0      909.68      875.25     42.45 o 
   2  10   0      372.95      322.20     19.97 o 
   3  10   0       39.59       59.36     13.23 o 
   4  10   0       16.07       24.15     28.52 o 
  -8  11   0      247.13      270.19     23.41 o 
  -7  11   0       47.34       38.02     13.96 o 
  -6  11   0      160.12      148.65     16.84 o 
  -5  11   0        2.64        4.98     12.21 o 
  -4  11   0      388.77      380.12     26.96 o 
  -3  11   0      172.07      151.30     17.35 o 
  -2  11   0       71.12       76.56     14.43 o 
  -1  11   0        1.42       -8.79     11.24 o 
   0  11   0     1012.86      994.36     37.73 o 
   1  11   0      263.76      233.60     29.25 o 
   2  11   0       18.89       27.98     16.44 o 
   3  11   0       29.23       41.89     24.43 o 
  -7  12   0       41.61       37.61     18.50 o 
  -6  12   0       69.84       65.79     12.70 o 
  -5  12   0       55.83       56.81     15.36 o 
  -4  12   0      334.43      291.84     29.43 o 
  -3  12   0      375.63      357.13     21.57 o 
  -2  12   0      359.47      379.09     26.42 o 
  -1  12   0      257.12      273.12     21.75 o 
   0  12   0       16.77       13.38     18.89 o 
   1  12   0        5.54        0.05     17.23 o 
  -6  13   0       70.38       63.70     15.32 o 
  -5  13   0      540.16      597.53     37.29 o 
  -4  13   0      225.16      204.94     19.43 o 
  -3  13   0       46.36       63.88     15.26 o 
  -2  13   0       36.02       27.01     12.33 o 
  -1  13   0       86.38       87.14     20.74 o 
   0 -13   1       27.94       37.90     18.36 o 
   1 -13   1       79.03       73.94     31.60 o 
   2 -13   1      144.25      104.66     20.70 o 
   3 -13   1      115.18      114.73     16.38 o 
   4 -13   1       73.76       58.93     15.82 o 
   5 -13   1       20.06       15.85     19.36 o 
   6 -13   1      204.98      220.46     29.03 o 
  -2 -12   1       90.94      121.26     27.23 o 
  -1 -12   1      149.75      195.24     44.70 o 
   0 -12   1       18.79        4.86     11.95 o 
   1 -12   1       10.30       -8.72     17.44 o 
   2 -12   1        1.69       12.03     11.98 o 
   3 -12   1        1.28       16.71     15.07 o 
   4 -12   1      182.74      159.73     18.18 o 
   5 -12   1      296.33      285.63     22.82 o 
   6 -12   1       93.03       74.93     13.69 o 
   7 -12   1      122.54      113.28     18.17 o 
  -3 -11   1       12.96       -1.51     22.35 o 
  -2 -11   1       75.74      101.27     21.07 o 
  -1 -11   1       15.38       15.88     26.29 o 
   0 -11   1       14.12       20.65     10.72 o 
   1 -11   1      393.12      391.28     18.92 o 
   2 -11   1      118.79       94.09     14.81 o 
   3 -11   1       22.81       22.52      9.45 o 
   4 -11   1      127.85      122.17     12.76 o 
   5 -11   1       13.87       22.25     14.16 o 
   6 -11   1       40.82       49.09     12.73 o 
   7 -11   1      153.43      142.11     14.52 o 
   8 -11   1      209.12      219.23     26.46 o 
  -4 -10   1       72.16       25.33     15.25 o 
  -3 -10   1       15.46        7.60     11.90 o 
  -2 -10   1       42.51       44.39     12.68 o 
  -1 -10   1      395.89      423.59     21.63 o 
   0 -10   1     1394.28     1456.74     38.19 o 
   1 -10   1      416.16      445.46     20.61 o 
   2 -10   1        9.90        7.76      8.31 o 
   3 -10   1      105.55      110.38      8.85 o 
   4 -10   1     1028.97     1010.90     25.07 o 
   5 -10   1      278.83      256.27     12.74 o 
   6 -10   1      298.12      303.45     13.89 o 
   7 -10   1      487.86      446.13     19.30 o 
   8 -10   1        0.24       -9.89     12.16 o 
   9 -10   1        2.41       14.26     18.12 o 
  -5  -9   1        0.91       -2.57     25.18 o 
  -4  -9   1       11.59       10.05     13.12 o 
  -3  -9   1       97.31       95.75     27.81 o 
  -2  -9   1     1311.89     1314.16     51.55 o 
  -1  -9   1      609.33      551.15     35.08 o 
   0  -9   1       44.47       41.26      7.24 o 
   1  -9   1      500.75      462.05     15.25 o 
   2  -9   1      171.38      169.26     13.33 o 
   3  -9   1     2174.58     2252.60     47.62 o 
   4  -9   1      743.89      731.61     14.72 o 
   5  -9   1     1162.14     1204.87     24.71 o 
   6  -9   1      246.46      249.16      9.98 o 
   7  -9   1      436.79      458.76     14.58 o 
   8  -9   1      351.47      358.97     19.03 o 
   9  -9   1       73.97       18.24     30.06 o 
  -6  -8   1       78.60       41.10     19.52 o 
  -5  -8   1      240.21      248.08     19.80 o 
  -4  -8   1      210.41      197.64     16.30 o 
  -3  -8   1      189.24      183.98     12.04 o 
  -2  -8   1      183.24      153.64     13.38 o 
  -1  -8   1      313.19      300.12     13.50 o 
   0  -8   1      348.66      406.97     18.01 o 
   1  -8   1      989.40     1035.39     22.77 o 
   2  -8   1     1015.35     1000.63     33.48 o 
   3  -8   1       29.74       34.76      7.44 o 
   4  -8   1       69.54       60.16      7.28 o 
   5  -8   1      682.17      733.76     17.30 o 
   6  -8   1      224.58      224.00      9.10 o 
   7  -8   1      203.19      205.75      9.79 o 
   8  -8   1        6.88        7.79      9.51 o 
   9  -8   1      140.15      193.48     19.01 o 
  10  -8   1       13.96        8.84     16.61 o 
  -6  -7   1      879.51      960.31     63.20 o 
  -5  -7   1      422.16      447.80     19.75 o 
  -4  -7   1        2.93        8.14      8.16 o 
  -3  -7   1      259.58      254.27     12.03 o 
  -2  -7   1     1021.47     1049.98     27.48 o 
  -1  -7   1     1061.12     1131.46     24.00 o 
   0  -7   1      291.55      286.75     11.55 o 
   1  -7   1     1045.86     1140.07     22.93 o 
   2  -7   1      466.47      410.82     11.89 o 
   3  -7   1     1022.95     1047.73     24.41 o 
   4  -7   1      417.65      381.66     13.73 o 
   5  -7   1        4.45       14.65      5.92 o 
   6  -7   1        0.82        8.16      5.48 o 
   7  -7   1      166.65      186.37      9.00 o 
   8  -7   1      247.44      240.54     11.08 o 
   9  -7   1       92.08       79.59     12.36 o 
  10  -7   1      159.77      146.46     25.43 o 
  -7  -6   1       26.98       57.55     22.61 o 
  -6  -6   1       43.34       45.60     10.90 o 
  -5  -6   1      267.90      243.97     17.13 o 
  -4  -6   1       18.34        9.68      8.76 o 
  -3  -6   1      359.66      385.27     19.80 o 
  -2  -6   1      328.58      338.34     11.71 o 
  -1  -6   1        8.28        3.91      6.41 o 
   0  -6   1       17.74        7.35      6.57 o 
   1  -6   1     4433.00     4529.39     72.09 o 
   2  -6   1     4327.63     4379.12     71.46 o 
   3  -6   1       14.26        6.62      3.23 o 
   4  -6   1      691.79      785.19     15.20 o 
   5  -6   1      340.15      292.45     11.14 o 
   6  -6   1      807.97      825.96     17.49 o 
   7  -6   1      234.98      214.72      9.66 o 
   8  -6   1      118.46      107.32      6.47 o 
   9  -6   1      199.42      201.40     12.27 o 
  10  -6   1       16.55       36.48     16.96 o 
  -8  -5   1        0.23      -19.52     19.52 o 
  -7  -5   1      338.85      368.92     30.83 o 
  -6  -5   1      626.83      542.55     23.94 o 
  -5  -5   1      496.74      503.59     16.34 o 
  -4  -5   1     1609.37     1661.86     38.25 o 
  -3  -5   1       28.62       25.36      5.56 o 
  -2  -5   1      810.64      823.11     20.84 o 
  -1  -5   1      417.77      399.27     13.03 o 
   0  -5   1     2571.24     2590.82     51.73 o 
   1  -5   1     1939.57     2181.17     38.73 o 
   2  -5   1      939.14      846.29     20.22 o 
   3  -5   1      582.22      646.38     13.79 o 
   4  -5   1     1214.18     1162.39     20.09 o 
   5  -5   1     2543.67     2656.62     41.73 o 
   6  -5   1       32.32       27.86      4.04 o 
   7  -5   1        0.70        3.84      4.30 o 
   8  -5   1      115.89      112.41      6.04 o 
   9  -5   1     1276.68     1270.20     32.13 o 
  10  -5   1      243.50      238.77     21.58 o 
  -8  -4   1      679.71      745.54     50.87 o 
  -7  -4   1      217.00      221.36     24.12 o 
  -6  -4   1      154.04      137.70     10.68 o 
  -5  -4   1       45.90       40.38      6.99 o 
  -4  -4   1     2590.94     2492.04     48.47 o 
  -3  -4   1     1996.17     2047.85     41.27 o 
  -2  -4   1      983.82      958.52     21.50 o 
  -1  -4   1      191.02      219.26     11.27 o 
   0  -4   1     1672.87     1552.48     32.48 o 
   1  -4   1     2527.25     2534.77     42.37 o 
   2  -4   1      332.96      293.40      8.46 o 
   3  -4   1       68.50       96.82      6.25 o 
   4  -4   1      860.31      858.05     16.97 o 
   5  -4   1      806.48      856.44     12.95 o 
   6  -4   1      906.80      929.26     17.38 o 
   7  -4   1       48.01       52.96      4.87 o 
   8  -4   1      103.58      111.63      5.85 o 
   9  -4   1       51.84       57.03      7.04 o 
  10  -4   1       84.83       95.40     27.23 o 
  -8  -3   1       91.44       56.11      9.22 o 
  -7  -3   1        0.57        5.32      5.50 o 
  -6  -3   1      527.60      525.78     14.73 o 
  -5  -3   1     4922.30     5035.11     90.27 o 
  -4  -3   1      847.07      782.14     17.51 o 
  -3  -3   1      924.91      927.57     19.94 o 
  -2  -3   1      666.40      858.77     19.28 o 
  -1  -3   1     1195.93     1126.19     24.02 o 
   0  -3   1     1034.30      965.21     21.16 o 
   1  -3   1      139.36       73.29      8.66 o 
   2  -3   1     1968.16     2104.24     33.63 o 
   3  -3   1      166.82      229.88      6.55 o 
   4  -3   1     2436.78     2549.30     39.57 o 
   5  -3   1     6178.97     6409.06     83.58 o 
   6  -3   1      917.28      975.19     19.09 o 
   7  -3   1      498.23      550.03     11.55 o 
   8  -3   1      163.04      158.01     10.73 o 
   9  -3   1      693.61      761.75     24.16 o 
  10  -3   1      218.13      197.31     17.80 o 
  -9  -2   1        1.54       17.47     10.79 o 
  -8  -2   1      386.96      376.45     23.89 o 
  -7  -2   1      240.85      245.62     20.92 o 
  -6  -2   1     1080.49     1163.90     21.73 o 
  -5  -2   1      617.12      600.10     14.44 o 
  -4  -2   1      816.39      771.86     16.35 o 
  -3  -2   1     1807.55     1864.04     51.99 o 
  -2  -2   1     1604.80     1489.45     29.02 o 
  -1  -2   1       15.96        3.36      3.66 o 
   0  -2   1      346.85      478.40     12.65 o 
   1  -2   1      959.81     1048.59     20.23 o 
   2  -2   1       65.04       20.42      4.77 o 
   3  -2   1       86.60       67.52      4.79 o 
   4  -2   1     2549.46     2427.22     39.41 o 
   5  -2   1      434.93      461.09      9.19 o 
   6  -2   1      150.09      139.88      6.03 o 
   7  -2   1      286.10      303.87      8.32 o 
   8  -2   1      325.52      333.35     11.57 o 
   9  -2   1        6.61       17.24      9.10 o 
  10  -2   1      169.62      161.85     27.23 o 
  -9  -1   1      103.63       90.43     10.28 o 
  -8  -1   1      199.51      177.14      6.93 o 
  -7  -1   1      144.28      156.66      6.40 o 
  -6  -1   1      533.82      519.55     14.77 o 
  -5  -1   1     1176.89     1128.17     27.70 o 
  -4  -1   1     1185.87     1208.43     26.72 o 
  -3  -1   1      916.77      964.59     22.31 o 
  -2  -1   1       78.32       49.08      4.34 o 
  -1  -1   1     3370.37     3429.17    119.20 o 
   0  -1   1     6023.10     6242.29    213.23 o 
   2  -1   1      171.08      149.20      5.22 o 
   3  -1   1      204.24      221.35      5.87 o 
   4  -1   1     1610.46     1607.98     27.79 o 
   5  -1   1     2952.53     2972.95     48.74 o 
   6  -1   1      238.10      250.15      7.78 o 
   7  -1   1      594.45      603.48     14.25 o 
   8  -1   1       52.24       55.49      7.43 o 
   9  -1   1      300.50      288.35     18.91 o 
  10  -1   1      252.10      199.36     29.29 o 
 -10   0   1       34.68       36.48     21.58 o 
  -9   0   1      314.68      285.17     38.02 o 
  -8   0   1     1297.89     1336.58     26.03 o 
  -7   0   1     1709.50     1779.46     33.74 o 
  -6   0   1     1280.69     1309.08     23.06 o 
  -5   0   1      814.78      825.77     16.88 o 
  -4   0   1      272.64      274.40      7.43 o 
  -3   0   1       39.16       26.72      2.56 o 
  -2   0   1     2853.71     2613.23     44.23 o 
  -1   0   1     1140.09     1262.95     45.73 o 
   2   0   1     4150.73     4064.63     64.39 o 
   3   0   1      325.52      247.37      6.52 o 
   4   0   1      524.48      442.44     10.14 o 
   5   0   1       67.61       73.18      4.35 o 
   6   0   1      612.14      628.95     14.37 o 
   7   0   1      514.02      519.14     13.45 o 
   8   0   1      448.59      470.92     14.20 o 
   9   0   1       96.64      104.30     16.44 o 
 -10   1   1      305.75      321.27     32.26 o 
  -9   1   1     1486.56     1346.18     78.10 o 
  -8   1   1     1478.89     1598.10     26.24 o 
  -7   1   1        0.59       24.24      8.88 o 
  -6   1   1       13.96       17.81      3.06 o 
  -5   1   1      135.26      136.01      6.15 o 
  -4   1   1     1922.25     2052.75     33.58 o 
  -3   1   1      162.65      195.32      4.83 o 
  -2   1   1      567.84      601.63      9.03 o 
   0   1   1     3827.82     3738.49    127.94 o 
   1   1   1     1118.83     1236.86     28.61 o 
   2   1   1     1178.49      927.32     19.94 o 
   3   1   1      112.75      135.69      6.43 o 
   4   1   1      841.02      766.08     16.97 o 
   5   1   1     2646.57     2698.85     44.46 o 
   6   1   1     2865.83     2930.13     51.32 o 
   7   1   1     1009.79     1029.10     22.53 o 
   8   1   1       12.88       10.44      6.47 o 
 -10   2   1       13.86       27.80     12.84 o 
  -9   2   1        0.16        6.48     12.71 o 
  -8   2   1      107.28      115.11      5.33 o 
  -7   2   1       56.82       61.56      4.46 o 
  -6   2   1      154.61      175.89      6.00 o 
  -5   2   1      561.02      566.54     10.26 o 
  -4   2   1      408.12      420.78      7.73 o 
  -3   2   1     2390.39     2257.61     26.00 o 
  -2   2   1     1989.26     1852.59     22.73 o 
  -1   2   1     3813.09     3730.97     65.50 o 
   0   2   1      200.53      202.93     16.83 o 
   1   2   1     1460.22     1179.94     25.15 o 
   2   2   1     5251.71     5169.70     91.91 o 
   3   2   1     4150.99     3802.86     71.52 o 
   4   2   1      757.23      694.11     16.49 o 
   5   2   1     1083.05     1099.24     24.61 o 
   6   2   1       22.48       17.88      5.39 o 
   7   2   1      135.22      115.35      8.02 o 
   8   2   1       28.80       42.94     10.74 o 
   9   2   1      156.36      103.28     18.50 o 
 -10   3   1       47.30       51.28     14.48 o 
  -9   3   1      199.18      190.93      7.56 o 
  -8   3   1     1637.22     1696.79     30.10 o 
  -7   3   1        2.60        9.14      5.30 o 
  -6   3   1        1.60       -1.41      4.29 o 
  -5   3   1       73.02       78.16      3.75 o 
  -4   3   1     1180.45     1359.25     17.90 o 
  -3   3   1       17.16       16.31      3.03 o 
  -2   3   1      115.68       59.09      3.81 o 
  -1   3   1     2979.35     2597.82     47.27 o 
   0   3   1     1934.78     1979.01     41.90 o 
   1   3   1     6231.68     6131.52    106.84 o 
   2   3   1     4778.83     4604.35     72.19 o 
   3   3   1      213.16      192.69      8.27 o 
   4   3   1       36.21       49.42      6.01 o 
   5   3   1     1147.52     1210.09     26.19 o 
   6   3   1      126.40      116.13      7.90 o 
   7   3   1      145.82      131.94      8.26 o 
   8   3   1       15.71       13.36     16.96 o 
 -10   4   1      327.72      301.27     23.89 o 
  -9   4   1        9.97       10.38      4.44 o 
  -8   4   1      624.31      609.68     12.69 o 
  -7   4   1      403.28      441.10     10.34 o 
  -6   4   1     1454.37     1507.96     22.32 o 
  -5   4   1      464.94      433.43      8.20 o 
  -4   4   1      701.03      748.23     11.69 o 
  -3   4   1      599.93      567.80     10.31 o 
  -2   4   1      128.04       92.36      6.30 o 
  -1   4   1     7926.36     7845.97    133.36 o 
   0   4   1     5271.23     5587.65     97.12 o 
   1   4   1     2070.38     2142.31     43.97 o 
   2   4   1       12.46       29.22      6.42 o 
   3   4   1     3337.25     3488.14     68.21 o 
   4   4   1     2611.89     2670.19     55.62 o 
   5   4   1        3.38       10.41      6.81 o 
   6   4   1       21.49       20.49      6.28 o 
   7   4   1       33.87       33.91     14.39 o 
   8   4   1      392.94      365.83     35.45 o 
 -10   5   1       80.51       84.09     17.47 o 
  -9   5   1      394.07      374.91     12.18 o 
  -8   5   1      199.76      210.06      6.63 o 
  -7   5   1     1539.17     1602.63     32.97 o 
  -6   5   1      585.88      594.16     14.97 o 
  -5   5   1      109.38      110.83      5.44 o 
  -4   5   1      664.01      612.14     11.46 o 
  -3   5   1     1883.67     1769.71     25.62 o 
  -2   5   1     2038.81     2123.00     36.47 o 
  -1   5   1     1068.89     1289.09     27.53 o 
   0   5   1     2137.67     2543.61     48.43 o 
   1   5   1      223.11      138.10      9.75 o 
   2   5   1     3110.61     3253.62     63.34 o 
   3   5   1      108.45      120.37      8.67 o 
   4   5   1      268.15      263.39     18.54 o 
   5   5   1      157.36      165.00     10.30 o 
   6   5   1      427.10      413.81     16.25 o 
   7   5   1      442.37      432.12     38.54 o 
 -10   6   1       92.45       69.36     13.87 o 
  -9   6   1        9.34       13.53      9.10 o 
  -8   6   1      233.92      245.12      9.02 o 
  -7   6   1      187.18      177.77      6.37 o 
  -6   6   1      539.68      505.09     11.33 o 
  -5   6   1      857.09      887.21     19.34 o 
  -4   6   1     1192.95     1146.07     17.83 o 
  -3   6   1      117.34      132.16      6.57 o 
  -2   6   1      497.61      407.40     11.83 o 
  -1   6   1      604.57      596.88     15.66 o 
   0   6   1      111.16       79.83      9.72 o 
   1   6   1      697.90      710.16     18.93 o 
   2   6   1      337.99      331.69     12.70 o 
   3   6   1       24.10       11.54      8.05 o 
   4   6   1       10.36       -2.65      6.91 o 
   5   6   1     1130.27     1100.20     32.67 o 
   6   6   1      218.91      193.51     36.48 o 
   7   6   1        2.16       10.28     24.15 o 
 -10   7   1        4.18      -10.87     19.27 o 
  -9   7   1        0.89        4.35     11.80 o 
  -8   7   1      363.19      381.26     13.11 o 
  -7   7   1      817.78      868.21     19.29 o 
  -6   7   1      683.45      722.05     15.51 o 
  -5   7   1        0.01       -1.12      5.53 o 
  -4   7   1     1730.71     1751.61     31.11 o 
  -3   7   1      991.34     1064.06     26.86 o 
  -2   7   1     1217.05     1267.83     24.44 o 
  -1   7   1       11.30       -1.55      5.85 o 
   0   7   1      383.00      348.74     13.04 o 
   1   7   1      127.38      143.23      9.79 o 
   2   7   1      907.04      937.68     26.76 o 
   3   7   1      527.90      519.42     18.42 o 
   4   7   1      368.54      369.71     18.46 o 
   5   7   1        6.16       -5.00     10.14 o 
   6   7   1      229.26      207.58     27.23 o 
 -10   8   1       72.52       91.37     17.78 o 
  -9   8   1      344.79      380.48     65.00 o 
  -8   8   1      279.02      272.43     11.75 o 
  -7   8   1       46.18       34.96      9.17 o 
  -6   8   1        3.99        3.60      6.84 o 
  -5   8   1     1075.02     1079.94     32.86 o 
  -4   8   1     1615.82     1564.37     29.61 o 
  -3   8   1       28.59       29.50      7.63 o 
  -2   8   1       29.38       44.13      6.80 o 
  -1   8   1      248.45      241.80     11.97 o 
   0   8   1      481.80      495.24     19.41 o 
   1   8   1       89.36       87.21     10.36 o 
   2   8   1        1.08        0.29      8.20 o 
   3   8   1        0.50        7.90     11.10 o 
   4   8   1      127.43      130.24     13.88 o 
   5   8   1      429.61      423.48     28.50 o 
  -9   9   1      252.08      238.75     21.96 o 
  -8   9   1      441.81      431.15     20.96 o 
  -7   9   1      257.52      259.76     12.68 o 
  -6   9   1       19.66       31.54      8.52 o 
  -5   9   1      102.24       98.63      6.09 o 
  -4   9   1      377.30      371.80     11.73 o 
  -3   9   1      196.78      242.26     11.57 o 
  -2   9   1      282.34      308.75     11.65 o 
  -1   9   1      539.21      566.06     24.34 o 
   0   9   1       11.03       21.82     11.28 o 
   1   9   1      145.28      157.58     11.89 o 
   2   9   1      531.90      494.05     26.28 o 
   3   9   1      462.81      459.94     25.69 o 
   4   9   1      226.38      192.68     35.45 o 
   5   9   1        7.60        2.06     29.80 o 
  -9  10   1      144.84      143.03     19.78 o 
  -8  10   1       58.34       36.19     17.29 o 
  -7  10   1        5.50        5.24      9.48 o 
  -6  10   1        6.98        2.61      8.31 o 
  -5  10   1        2.51        5.81      6.10 o 
  -4  10   1      131.76      126.57      9.03 o 
  -3  10   1      184.47      200.15     13.58 o 
  -2  10   1      126.42      122.79     11.21 o 
  -1  10   1       10.46        6.98      7.92 o 
   0  10   1      421.45      437.68     22.74 o 
   1  10   1      552.36      532.79     27.02 o 
   2  10   1      157.32      171.67     18.79 o 
   3  10   1        2.20      -12.75     14.84 o 
   4  10   1       86.23       58.08     24.27 o 
  -8  11   1       55.07       40.66     21.93 o 
  -7  11   1      565.06      518.74     26.55 o 
  -6  11   1      488.32      480.67     20.02 o 
  -5  11   1      310.36      316.51     17.80 o 
  -4  11   1       59.40       65.87      9.41 o 
  -3  11   1      529.44      509.34     23.54 o 
  -2  11   1      804.02      742.09     32.06 o 
  -1  11   1      733.35      739.28     30.55 o 
   0  11   1      248.67      227.73     18.21 o 
   1  11   1        2.94       26.95     16.61 o 
   2  11   1       47.55       51.94     42.65 o 
  -7  12   1      129.72      171.42     24.73 o 
  -6  12   1       24.77       25.71     15.20 o 
  -5  12   1       63.27       40.08     12.77 o 
  -4  12   1       90.73       84.50     12.55 o 
  -3  12   1      121.71      131.02     15.92 o 
  -2  12   1      211.59      226.51     21.05 o 
  -1  12   1       21.44        6.68     14.18 o 
   0  12   1       73.09       70.15     13.63 o 
   1  12   1       72.50       51.62     19.25 o 
  -6  13   1       24.21       13.02     16.67 o 
  -5  13   1       15.92        8.48     20.50 o 
  -4  13   1        6.66        6.29     23.40 o 
  -3  13   1       16.05       30.21     14.51 o 
  -2  13   1       83.52       93.16     19.74 o 
  -1  13   1       26.09        5.86     19.56 o 
   0 -13   2       57.63       55.94     45.22 o 
   1 -13   2      134.99      131.85     28.50 o 
   2 -13   2       28.30       80.14     42.13 o 
   3 -13   2       12.69       11.89     32.63 o 
   4 -13   2       63.70       57.47     29.57 o 
   5 -13   2      612.04      653.46     39.05 o 
   6 -13   2      139.19      144.38     28.00 o 
  -2 -12   2      253.51      280.55     27.24 o 
  -1 -12   2      300.80      304.27     27.61 o 
   0 -12   2      286.31      242.25     23.32 o 
   1 -12   2        6.85       -1.32      8.58 o 
   2 -12   2      244.83      255.99     17.61 o 
   3 -12   2      630.56      613.49     28.09 o 
   4 -12   2      363.35      331.66     20.16 o 
   5 -12   2        2.54       34.25     21.76 o 
   6 -12   2       26.13       32.88     15.36 o 
   7 -12   2      196.39      161.20     36.74 o 
  -3 -11   2      213.62      221.25     23.43 o 
  -2 -11   2      114.57       89.09     17.48 o 
  -1 -11   2       33.05       29.18     11.00 o 
   0 -11   2      425.49      405.72     20.34 o 
   1 -11   2       33.82       48.96     12.75 o 
   2 -11   2      128.75      139.32     14.94 o 
   3 -11   2        0.14       12.72     10.58 o 
   4 -11   2      404.48      408.42     16.48 o 
   5 -11   2        2.54        2.54     10.76 o 
   6 -11   2        8.93        2.85      9.16 o 
   7 -11   2       52.22       48.84     14.98 o 
   8 -11   2        0.10       30.04     20.97 o 
  -4 -10   2        0.31      -17.47     17.47 o 
  -3 -10   2      172.48      165.27     16.06 o 
  -2 -10   2      862.82      850.17     33.78 o 
  -1 -10   2     1139.28     1182.07     54.81 o 
   0 -10   2      171.86      170.06     10.99 o 
   1 -10   2      131.96      118.85     11.03 o 
   2 -10   2        3.20       11.86      8.65 o 
   3 -10   2      208.49      202.30     10.75 o 
   4 -10   2       14.44        4.99      8.23 o 
   5 -10   2      287.91      287.07     15.09 o 
   6 -10   2       88.02       81.10     10.34 o 
   7 -10   2      352.08      341.49     15.39 o 
   8 -10   2      170.15      153.25     21.47 o 
   9 -10   2       72.63       48.76     19.01 o 
  -5  -9   2       34.96       30.83     25.69 o 
  -4  -9   2      640.79      647.57     29.03 o 
  -3  -9   2      647.37      649.31     28.96 o 
  -2  -9   2       70.74       63.98     10.65 o 
  -1  -9   2       22.17       33.89      9.54 o 
   0  -9   2      283.05      322.20     13.33 o 
   1  -9   2       19.41       17.90      6.17 o 
   2  -9   2       29.73       29.97      7.67 o 
   3  -9   2       81.11       82.68      8.19 o 
   4  -9   2      423.31      445.54     14.21 o 
   5  -9   2      944.42     1012.24     22.50 o 
   6  -9   2     1063.12     1136.11     26.07 o 
   7  -9   2      649.50      704.45     20.61 o 
   8  -9   2      191.97      186.02     13.92 o 
   9  -9   2      177.09      137.28     22.84 o 
  -6  -8   2      383.74      412.08     40.08 o 
  -5  -8   2      625.58      668.22     42.65 o 
  -4  -8   2      353.03      311.27     20.08 o 
  -3  -8   2       44.18       44.48     11.30 o 
  -2  -8   2      883.36      858.25     25.07 o 
  -1  -8   2     2585.38     2729.02     58.78 o 
   0  -8   2     1106.50     1168.27     24.30 o 
   1  -8   2       27.36       29.56      5.50 o 
   2  -8   2      285.63      264.34     10.65 o 
   3  -8   2      610.78      619.76     14.10 o 
   4  -8   2      356.56      350.49     12.03 o 
   5  -8   2      648.98      627.26     14.60 o 
   6  -8   2      211.15      212.27      9.04 o 
   7  -8   2       11.04       31.99      7.49 o 
   8  -8   2       63.46       62.81     10.63 o 
   9  -8   2      268.62      266.83     22.52 o 
  -7  -7   2       24.91       51.38     24.15 o 
  -6  -7   2        3.72      -11.82     15.41 o 
  -5  -7   2       11.91       17.58      9.06 o 
  -4  -7   2      610.60      622.44     21.57 o 
  -3  -7   2       21.50       19.96      7.83 o 
  -2  -7   2       87.00       83.43      8.45 o 
  -1  -7   2      351.64      325.82     12.62 o 
   0  -7   2      181.96      172.92      7.41 o 
   1  -7   2      337.74      281.53     11.45 o 
   2  -7   2      289.97      275.29     11.26 o 
   3  -7   2      379.14      336.35     10.11 o 
   4  -7   2      215.56      210.55      9.61 o 
   5  -7   2      515.29      534.68     15.50 o 
   6  -7   2      321.81      309.64     10.18 o 
   7  -7   2      622.43      624.30     16.16 o 
   8  -7   2      526.65      572.25     17.82 o 
   9  -7   2       25.44       13.79     13.79 o 
  10  -7   2       12.23       16.96     19.01 o 
  -7  -6   2       36.04        4.62     19.52 o 
  -6  -6   2      584.99      525.83     33.84 o 
  -5  -6   2      328.21      339.88     15.96 o 
  -4  -6   2       40.74       39.87      7.11 o 
  -3  -6   2      357.33      416.38     14.12 o 
  -2  -6   2        1.93        1.41      5.92 o 
  -1  -6   2     2297.91     2351.88     45.04 o 
   0  -6   2     2060.66     1974.93     35.10 o 
   1  -6   2     1465.36     1671.16     31.36 o 
   2  -6   2      998.71     1033.72     22.73 o 
   3  -6   2     1051.98     1001.99     19.73 o 
   4  -6   2     3984.95     4026.68     61.23 o 
   5  -6   2      680.37      693.94     14.24 o 
   6  -6   2       38.86       37.78      6.13 o 
   7  -6   2        2.66        9.28      5.48 o 
   8  -6   2       70.87       74.25      5.14 o 
   9  -6   2      110.81      136.39     32.63 o 
  10  -6   2      138.74      138.73     23.12 o 
  -8  -5   2       22.72       -3.60     16.96 o 
  -7  -5   2      825.03      836.96    113.30 o 
  -6  -5   2      144.28      143.06      8.89 o 
  -5  -5   2      272.41      279.85     20.57 o 
  -4  -5   2      126.16      124.61      8.40 o 
  -3  -5   2     1954.11     1904.73     38.27 o 
  -2  -5   2      562.83      593.24     15.01 o 
  -1  -5   2      613.03      576.85     15.22 o 
   0  -5   2       63.47       92.15      6.02 o 
   1  -5   2     2067.86     2103.34     37.92 o 
   2  -5   2      592.21      634.04     13.04 o 
   3  -5   2      755.38      695.16     17.43 o 
   4  -5   2       51.57       43.06      5.37 o 
   5  -5   2      122.64      150.94      6.01 o 
   6  -5   2      881.11      900.90     15.50 o 
   7  -5   2     1200.67     1216.07     21.63 o 
   8  -5   2       16.69       14.60      5.28 o 
   9  -5   2      230.77      229.33     10.84 o 
  10  -5   2       50.03       63.32     13.10 o 
  -8  -4   2       95.04      110.98     17.98 o 
  -7  -4   2       66.37       54.63      8.08 o 
  -6  -4   2      728.64      730.83     18.94 o 
  -5  -4   2      129.37      120.81      7.94 o 
  -4  -4   2     1240.63     1274.45     26.62 o 
  -3  -4   2       29.34       35.23      5.20 o 
  -2  -4   2      873.03      932.58     22.79 o 
  -1  -4   2       76.47       46.60      6.73 o 
   0  -4   2     2864.53     2816.97     45.68 o 
   1  -4   2     2328.77     2235.02     36.53 o 
   2  -4   2     1642.00     1708.87     29.48 o 
   3  -4   2      950.49      949.60     16.03 o 
   4  -4   2     3789.74     3898.16     58.05 o 
   5  -4   2     2721.32     2786.29     39.81 o 
   6  -4   2      910.91      961.04     16.78 o 
   7  -4   2       10.46       14.89      4.73 o 
   8  -4   2       31.67       41.54      6.79 o 
   9  -4   2      664.04      647.12     33.67 o 
  10  -4   2      102.42       80.78     16.44 o 
  -8  -3   2      284.49      237.38     17.47 o 
  -7  -3   2      634.32      712.76     20.71 o 
  -6  -3   2       58.32       60.77      5.64 o 
  -5  -3   2       30.18       35.00      5.37 o 
  -4  -3   2      600.64      628.09     18.03 o 
  -3  -3   2     2329.26     2461.10     45.50 o 
  -2  -3   2     6301.06     6230.55    110.20 o 
  -1  -3   2     1865.74     1777.06     34.86 o 
   0  -3   2        8.75       -1.45      2.98 o 
   1  -3   2     1632.08     1819.96     28.08 o 
   2  -3   2      657.13      612.14     10.05 o 
   3  -3   2     1774.80     1802.81     25.81 o 
   4  -3   2      196.33      181.23      5.93 o 
   5  -3   2      628.64      782.94     14.34 o 
   6  -3   2      248.21      249.55      7.19 o 
   7  -3   2      339.96      355.68      9.93 o 
   8  -3   2       10.22       15.23      6.28 o 
   9  -3   2        8.68        3.47      8.99 o 
  10  -3   2       12.18       -6.39     13.38 o 
  -8  -2   2      572.00      564.07     15.08 o 
  -7  -2   2      317.92      341.98     10.10 o 
  -6  -2   2      363.31      344.10     10.77 o 
  -5  -2   2      908.76      926.01     21.87 o 
  -4  -2   2     2653.11     2863.60     49.69 o 
  -3  -2   2     6548.25     6542.66    109.92 o 
  -2  -2   2      198.21      205.19      7.26 o 
  -1  -2   2      466.51      490.98     12.54 o 
   0  -2   2      307.77      354.63     10.75 o 
   1  -2   2    13594.42    13710.20    199.75 o 
   2  -2   2        4.03       -4.37      4.37 o 
   3  -2   2       43.16       63.71      4.42 o 
   4  -2   2      988.88      911.35     16.47 o 
   5  -2   2     2688.05     2692.11     45.29 o 
   6  -2   2      641.61      631.82     13.30 o 
   7  -2   2       72.82       78.49      5.92 o 
   8  -2   2       11.10       12.77      4.98 o 
   9  -2   2      110.57      110.53     11.64 o 
  10  -2   2      474.80      440.37     66.02 o 
  -8  -1   2       36.90       36.17      2.35 o 
  -7  -1   2      259.48      243.61      6.23 o 
  -6  -1   2      293.02      282.13      7.11 o 
  -5  -1   2       59.43       58.93      3.35 o 
  -4  -1   2     1545.73     1613.88     29.01 o 
  -3  -1   2     1085.35     1076.26     25.96 o 
  -2  -1   2     2254.66     2098.93     37.94 o 
  -1  -1   2      704.49      810.00     15.20 o 
   1  -1   2      796.99      791.74     16.96 o 
   2  -1   2       55.95       28.19      6.66 o 
   3  -1   2      560.90      517.49     11.74 o 
   4  -1   2      584.12      616.88     13.30 o 
   5  -1   2        1.60       -2.25      4.95 o 
   6  -1   2       11.36       16.81      5.70 o 
   7  -1   2      359.00      346.16     11.14 o 
   8  -1   2      134.30      123.15      8.00 o 
   9  -1   2      390.14      344.90     21.35 o 
 -10   0   2       92.35       73.74     20.70 o 
  -9   0   2      135.84      142.84     29.80 o 
  -8   0   2      126.49      134.30     16.78 o 
  -7   0   2       41.96       45.84      1.79 o 
  -6   0   2      180.79      167.96      8.31 o 
  -5   0   2      622.08      632.33     10.17 o 
  -4   0   2     6146.45     6487.35     85.69 o 
  -3   0   2     4939.66     4597.06    113.89 o 
  -2   0   2      349.06      423.56      6.94 o 
  -1   0   2      177.63      200.45     11.04 o 
   1   0   2     1036.71     1166.11     26.17 o 
   2   0   2      148.19      180.68      8.53 o 
   3   0   2      151.45      166.77     12.30 o 
   4   0   2     1048.16     1076.65     20.16 o 
   5   0   2      199.44      247.34      8.28 o 
   6   0   2     2379.75     2509.29     43.98 o 
   7   0   2     1734.98     1901.25     36.01 o 
   8   0   2       19.55       22.42      6.08 o 
   9   0   2      291.14      278.49     25.18 o 
 -10   1   2       77.25       79.79     18.91 o 
  -9   1   2       13.57       26.93     13.38 o 
  -8   1   2        4.03        1.25      8.32 o 
  -7   1   2       65.47       53.10      9.67 o 
  -6   1   2     1407.62     1481.68     22.84 o 
  -5   1   2      722.93      760.08     10.96 o 
  -4   1   2       84.04       68.09      4.00 o 
  -3   1   2     4317.37     4277.55     49.08 o 
  -2   1   2    28249.19    28722.66    305.06 o 
  -1   1   2     6095.49     6090.93    119.51 o 
   0   1   2      987.22      961.60     29.79 o 
   1   1   2        9.46       -0.69      4.30 o 
   2   1   2      127.04       93.44      6.05 o 
   3   1   2     1757.25     1724.63     33.23 o 
   4   1   2      265.23      260.16      8.85 o 
   5   1   2      522.07      517.74     16.17 o 
   6   1   2     1308.96     1378.19     26.60 o 
   7   1   2      107.60      102.66      6.42 o 
   8   1   2      235.32      236.73     15.21 o 
   9   1   2      605.48      575.98     46.24 o 
 -10   2   2      201.62      168.29     17.16 o 
  -9   2   2      540.40      525.20     27.49 o 
  -8   2   2      750.37      744.43     23.58 o 
  -7   2   2      500.33      508.47     12.41 o 
  -6   2   2        7.50        9.19      1.89 o 
  -5   2   2      724.77      690.13     10.54 o 
  -4   2   2     2451.05     2291.91     29.62 o 
  -3   2   2    11532.45    11355.62    118.10 o 
  -2   2   2    15821.92    16240.29    188.81 o 
  -1   2   2    13227.41    13317.37    217.26 o 
   0   2   2      228.33      216.12      8.63 o 
   1   2   2      252.62      194.89      8.14 o 
   2   2   2       15.33       63.85      9.49 o 
   3   2   2      845.45      877.90     21.21 o 
   4   2   2       94.39       95.83      8.32 o 
   5   2   2      237.03      232.46      8.92 o 
   6   2   2      743.46      769.37     18.42 o 
   7   2   2      358.05      373.29     18.91 o 
   8   2   2        8.51        2.06     13.36 o 
   9   2   2        9.63       19.01     16.96 o 
 -10   3   2      692.50      664.96     34.97 o 
  -9   3   2      218.11      226.96     18.32 o 
  -8   3   2       11.09        9.36      3.91 o 
  -7   3   2      153.80      162.11      4.57 o 
  -6   3   2     1202.71     1247.09     19.41 o 
  -5   3   2      999.37      914.25     20.96 o 
  -4   3   2      197.54      145.69      4.34 o 
  -3   3   2       74.62       71.49      3.97 o 
  -2   3   2     1107.89     1235.37     18.53 o 
  -1   3   2     2800.82     2531.45     46.69 o 
   0   3   2     3822.24     3706.03     95.08 o 
   1   3   2     1515.42     1547.08     31.08 o 
   2   3   2      246.55      207.67      8.20 o 
   3   3   2      790.23      814.00     20.47 o 
   4   3   2     1622.85     1568.23     33.74 o 
   5   3   2      595.36      624.18     18.69 o 
   6   3   2       42.46       43.04      8.53 o 
   7   3   2       47.82       58.64     10.75 o 
   8   3   2      251.56      255.36     24.15 o 
 -10   4   2       43.67       17.57     14.90 o 
  -9   4   2      894.93      891.91     28.72 o 
  -8   4   2     3365.21     3618.48     53.60 o 
  -7   4   2      165.85      167.22      5.75 o 
  -6   4   2       39.49       48.83      3.51 o 
  -5   4   2        1.99       -3.49      3.49 o 
  -4   4   2      899.41      935.80     13.30 o 
  -3   4   2      344.47      286.47      7.52 o 
  -2   4   2       66.95      107.59     10.55 o 
  -1   4   2      884.03      825.39     18.13 o 
   0   4   2       43.45       96.06     10.12 o 
   1   4   2     1013.27     1075.52     23.04 o 
   2   4   2      559.96      523.73     13.02 o 
   3   4   2     1113.08     1014.53     20.59 o 
   4   4   2      465.28      448.62     16.41 o 
   5   4   2     2437.00     2464.00     56.49 o 
   6   4   2      508.60      514.54     32.33 o 
   7   4   2      569.58      588.31     41.10 o 
   8   4   2      217.53      176.24     24.15 o 
 -10   5   2      226.05      185.49     25.18 o 
  -9   5   2      308.60      324.44      9.24 o 
  -8   5   2      115.16      130.15      7.64 o 
  -7   5   2      100.40      101.42      5.37 o 
  -6   5   2      734.49      782.81     13.68 o 
  -5   5   2     1662.22     1646.18     22.43 o 
  -4   5   2        4.80        2.47      4.01 o 
  -3   5   2      210.79      305.33      8.31 o 
  -2   5   2       40.17       25.04      5.29 o 
  -1   5   2     1067.34     1087.38     22.76 o 
   0   5   2     4444.92     4487.25     81.91 o 
   1   5   2       11.32       -2.38      6.31 o 
   2   5   2        8.48       10.06      7.45 o 
   3   5   2        1.76        0.79      6.79 o 
   4   5   2     2470.97     2498.98     80.29 o 
   5   5   2      787.24      823.39     24.77 o 
   6   5   2      426.85      436.74     19.87 o 
   7   5   2      246.02      255.36     28.26 o 
 -10   6   2        0.17       -8.18      8.64 o 
  -9   6   2      456.04      452.86     14.95 o 
  -8   6   2       13.30       14.48      4.63 o 
  -7   6   2      262.06      266.14      8.72 o 
  -6   6   2      755.02      811.24     21.65 o 
  -5   6   2        0.63       -1.18      4.86 o 
  -4   6   2       53.01       35.35      5.60 o 
  -3   6   2      504.40      478.23     12.85 o 
  -2   6   2      677.12      628.20     18.05 o 
  -1   6   2     1233.61     1211.65     28.29 o 
   0   6   2      170.75      153.11     11.14 o 
   1   6   2      284.96      282.78     12.96 o 
   2   6   2     1048.10     1125.70     32.01 o 
   3   6   2     2573.64     2638.86     60.04 o 
   4   6   2      405.45      395.30     17.33 o 
   5   6   2       11.29        5.77     11.24 o 
   6   6   2      144.77      124.12     13.62 o 
   7   6   2      294.27      340.14     38.54 o 
 -10   7   2       57.44       48.04     13.21 o 
  -9   7   2      290.44      299.47     16.21 o 
  -8   7   2      496.73      491.48     14.80 o 
  -7   7   2       76.18       73.94      6.44 o 
  -6   7   2       18.39       15.80      5.24 o 
  -5   7   2     1354.04     1327.28     22.30 o 
  -4   7   2     2397.90     2674.56     41.91 o 
  -3   7   2      629.13      578.23     15.13 o 
  -2   7   2       79.21       76.73      7.84 o 
  -1   7   2      421.43      339.34     13.05 o 
   0   7   2      718.31      675.21     23.23 o 
   1   7   2       86.87       83.74     11.73 o 
   2   7   2       54.80       59.03      9.54 o 
   3   7   2        5.17       -5.45      9.05 o 
   4   7   2      151.20      146.64     13.47 o 
   5   7   2      202.56      201.68     15.81 o 
   6   7   2       48.12       41.10     18.50 o 
 -10   8   2       46.99       44.47     26.98 o 
  -9   8   2        0.19       12.14     21.84 o 
  -8   8   2       82.57       77.87      9.14 o 
  -7   8   2      116.13      150.40      7.38 o 
  -6   8   2      906.15      920.38     19.94 o 
  -5   8   2       79.14       61.19      5.70 o 
  -4   8   2      532.82      504.76     14.29 o 
  -3   8   2       80.20       92.47      6.90 o 
  -2   8   2     2329.40     2279.99     51.05 o 
  -1   8   2       28.46       33.70     13.94 o 
   0   8   2       59.00       53.12      8.72 o 
   1   8   2        2.14        5.38     13.05 o 
   2   8   2     1139.91     1060.62     32.16 o 
   3   8   2     1134.88     1123.81     40.64 o 
   4   8   2      210.22      235.18     29.83 o 
   5   8   2       23.71       18.58     14.32 o 
  -9   9   2       45.75       72.45     23.12 o 
  -8   9   2      152.82      171.37     10.99 o 
  -7   9   2      111.39      128.23      9.09 o 
  -6   9   2      246.57      259.33     12.54 o 
  -5   9   2       96.45       89.17     10.96 o 
  -4   9   2      127.23      113.30      9.27 o 
  -3   9   2     2467.40     2621.48     55.17 o 
  -2   9   2        1.11        0.58     10.53 o 
  -1   9   2       73.32       96.32     11.57 o 
   0   9   2        4.86        4.50      8.96 o 
   1   9   2      774.94      771.49     31.37 o 
   2   9   2       60.60       83.77     15.44 o 
   3   9   2       23.91       49.10     16.42 o 
   4   9   2        0.63       -8.73     16.44 o 
  -9  10   2        5.39       -8.79     25.95 o 
  -8  10   2        1.22       -3.08     19.87 o 
  -7  10   2      192.58      168.30     10.97 o 
  -6  10   2      468.63      487.77     17.55 o 
  -5  10   2      119.18      123.30      8.61 o 
  -4  10   2       65.73       62.07     10.21 o 
  -3  10   2      584.23      561.20     19.80 o 
  -2  10   2      768.15      725.27     22.02 o 
  -1  10   2      153.71      168.13     16.02 o 
   0  10   2      171.31      157.89     20.99 o 
   1  10   2      152.33      140.48     15.64 o 
   2  10   2      147.58      117.44     23.41 o 
   3  10   2        3.08      -15.18     33.14 o 
  -8  11   2      398.57      351.99     37.77 o 
  -7  11   2       87.65       82.75     13.32 o 
  -6  11   2       26.58       27.76     10.59 o 
  -5  11   2        1.50        9.76      8.38 o 
  -4  11   2      733.76      803.27     27.80 o 
  -3  11   2     1015.08     1070.36     33.95 o 
  -2  11   2      135.25      155.91     25.38 o 
  -1  11   2        7.87       12.44     13.61 o 
   0  11   2       14.33       17.70     16.91 o 
   1  11   2      184.55      151.08     21.96 o 
   2  11   2      250.86      258.56     28.77 o 
  -7  12   2       60.28       64.10     17.51 o 
  -6  12   2       35.49       47.21     13.67 o 
  -5  12   2        4.60        5.59     17.18 o 
  -4  12   2       22.63       37.42     12.71 o 
  -3  12   2       68.76       62.56     15.15 o 
  -2  12   2      123.89      135.43     17.07 o 
  -1  12   2      169.57      144.12     16.53 o 
   0  12   2       86.09       86.87     16.36 o 
   1  12   2       29.60       24.70     20.30 o 
  -6  13   2        4.29        5.27     15.51 o 
  -5  13   2      318.98      349.18     31.42 o 
  -4  13   2      146.81      151.82     18.52 o 
  -3  13   2       42.17       55.07     16.37 o 
  -2  13   2       77.73       96.28     16.14 o 
  -1  13   2       57.52       49.04     16.25 o 
   0 -13   3        0.82        7.79     18.73 o 
   1 -13   3        1.75       -7.63     19.37 o 
   2 -13   3      269.51      294.99     26.61 o 
   3 -13   3      407.21      387.76     66.02 o 
   4 -13   3      292.64      354.84     29.06 o 
   5 -13   3      200.30      207.07     23.47 o 
   6 -13   3       17.53        7.24     17.96 o 
  -2 -12   3        1.85        4.22     19.17 o 
  -1 -12   3        5.98      -15.42     15.42 o 
   0 -12   3       80.92       62.37     24.21 o 
   1 -12   3      791.82      828.43     47.92 o 
   2 -12   3      131.76      108.96     16.10 o 
   3 -12   3      160.19      150.92     12.96 o 
   4 -12   3       19.94       19.13     16.05 o 
   5 -12   3      674.62      630.62     71.41 o 
   6 -12   3        4.23       -2.57     25.69 o 
   7 -12   3       48.94       65.71     15.42 o 
  -3 -11   3       60.17       41.17     15.68 o 
  -2 -11   3        5.82      -11.11     12.29 o 
  -1 -11   3      194.37      205.93     19.64 o 
   0 -11   3      626.70      595.24     25.89 o 
   1 -11   3        0.46        6.04      9.21 o 
   2 -11   3        1.60       40.74     28.91 o 
   3 -11   3       19.09       18.73      7.09 o 
   4 -11   3      976.74      992.96     42.68 o 
   5 -11   3      221.66      188.90     14.83 o 
   6 -11   3      285.58      243.16     14.72 o 
   7 -11   3        6.09       33.06     12.05 o 
   8 -11   3      389.86      396.57     29.74 o 
  -4 -10   3      118.02      116.12     24.15 o 
  -3 -10   3       73.34       83.44     13.80 o 
  -2 -10   3       35.91       33.44     13.08 o 
  -1 -10   3       12.64        7.40     17.50 o 
   0 -10   3       95.33      105.90     11.42 o 
   1 -10   3        4.42       -8.58      8.58 o 
   2 -10   3      118.19      109.30      9.85 o 
   3 -10   3      557.13      546.83     14.85 o 
   4 -10   3       37.49       50.77     13.57 o 
   5 -10   3      107.11      116.50     10.18 o 
   6 -10   3       94.72       92.92      9.02 o 
   7 -10   3      273.78      285.07     23.66 o 
   8 -10   3        1.88       -2.53     12.08 o 
  -5  -9   3      156.60      154.66     22.61 o 
  -4  -9   3        1.67        4.46     10.70 o 
  -3  -9   3       45.60       22.23     12.87 o 
  -2  -9   3      871.60      931.93     33.74 o 
  -1  -9   3     3768.30     4116.15     77.75 o 
   0  -9   3      489.70      496.14     20.73 o 
   1  -9   3       25.07       33.47     11.21 o 
   2  -9   3      114.52       72.65      9.69 o 
   3  -9   3      568.85      629.42     17.27 o 
   4  -9   3      752.18      735.36     22.46 o 
   5  -9   3      785.80      804.24     20.04 o 
   6  -9   3       27.65       15.22     11.11 o 
   7  -9   3       18.77       22.25      9.15 o 
   8  -9   3       20.33       28.49     13.07 o 
   9  -9   3      426.95      451.68     38.79 o 
  -6  -8   3       86.68       99.68     20.04 o 
  -5  -8   3       49.45       44.25     15.67 o 
  -4  -8   3      949.60      945.20     31.94 o 
  -3  -8   3      227.03      225.71     14.24 o 
  -2  -8   3      881.54      868.58     26.34 o 
  -1  -8   3      711.99      677.40     17.92 o 
   0  -8   3       49.60       57.64      6.23 o 
   1  -8   3     1457.60     1451.11     30.37 o 
   2  -8   3     1217.19     1240.43     25.88 o 
   3  -8   3      488.50      455.75     16.19 o 
   4  -8   3      430.92      451.07     14.48 o 
   5  -8   3      159.08      165.06      8.65 o 
   6  -8   3      121.74      122.72      7.90 o 
   7  -8   3      187.24      184.90     11.24 o 
   8  -8   3       33.64       30.94     10.61 o 
   9  -8   3      146.39      127.01     29.29 o 
  -7  -7   3       46.86       69.88     23.12 o 
  -6  -7   3      200.72      178.81     22.61 o 
  -5  -7   3      442.12      432.43     19.37 o 
  -4  -7   3      150.88      140.74     11.83 o 
  -3  -7   3      699.99      745.56     22.62 o 
  -2  -7   3       86.32      123.31      8.88 o 
  -1  -7   3     1226.55     1260.47     32.56 o 
   0  -7   3      665.25      675.38     15.25 o 
   1  -7   3     3645.80     3853.75     65.12 o 
   2  -7   3     1178.01     1187.50     21.02 o 
   3  -7   3      290.76      246.14     10.38 o 
   4  -7   3      289.69      294.49      9.23 o 
   5  -7   3       17.72       22.55      5.58 o 
   6  -7   3       96.75       77.14      9.15 o 
   7  -7   3       21.87       17.12      7.89 o 
   8  -7   3      138.64      165.02     15.23 o 
   9  -7   3       52.50       66.30     16.89 o 
  -7  -6   3      525.95      608.35     41.62 o 
  -6  -6   3      132.22      151.96     15.26 o 
  -5  -6   3       68.62       58.97      8.94 o 
  -4  -6   3       31.57       39.86      6.56 o 
  -3  -6   3      672.69      778.97     20.58 o 
  -2  -6   3     3191.94     3273.62     63.31 o 
  -1  -6   3      913.52      820.06     25.81 o 
   0  -6   3        3.44       -0.55      4.76 o 
   1  -6   3      202.87      230.34      7.44 o 
   2  -6   3      473.46      383.10      9.38 o 
   3  -6   3       14.87       18.25      6.58 o 
   4  -6   3       74.07       58.45      6.36 o 
   5  -6   3        2.46       13.24      5.84 o 
   6  -6   3       21.90       20.18      7.56 o 
   7  -6   3      118.06      142.90      8.26 o 
   8  -6   3      279.79      269.57     10.10 o 
   9  -6   3      342.35      343.23     30.31 o 
  10  -6   3        6.07       10.28     13.87 o 
  -8  -5   3      288.85      343.74     25.69 o 
  -7  -5   3      227.59      216.37     12.51 o 
  -6  -5   3      132.34      136.91      7.87 o 
  -5  -5   3      936.08      914.77     23.13 o 
  -4  -5   3      624.72      630.59     16.61 o 
  -3  -5   3      710.00      799.96     21.08 o 
  -2  -5   3      118.06      124.09      6.99 o 
  -1  -5   3     2627.79     2607.71     50.26 o 
   0  -5   3      927.98      894.74     20.98 o 
   1  -5   3     1428.09     1312.11     20.84 o 
   2  -5   3       18.34       23.60      5.06 o 
   3  -5   3      792.12      830.54     14.96 o 
   4  -5   3      674.85      693.44     20.22 o 
   5  -5   3     1768.64     1789.80     25.11 o 
   6  -5   3      401.01      458.56     11.97 o 
   7  -5   3      114.48      117.39      9.95 o 
   8  -5   3       42.79       45.29      6.11 o 
   9  -5   3      830.55      818.23     64.48 o 
  10  -5   3      715.16      736.29     50.35 o 
  -8  -4   3      246.39      215.80     19.01 o 
  -7  -4   3      720.47      785.71     32.66 o 
  -6  -4   3      110.95      134.50      6.57 o 
  -5  -4   3       12.52       27.67      4.93 o 
  -4  -4   3        4.41       12.59     17.21 o 
  -3  -4   3      531.72      499.09     13.20 o 
  -2  -4   3     2148.66     1996.39     48.06 o 
  -1  -4   3      448.34      556.20     14.03 o 
   0  -4   3      878.15      945.31     18.77 o 
   1  -4   3      834.86      784.33     14.18 o 
   2  -4   3     2571.11     2593.39     42.81 o 
   3  -4   3     1983.19     2092.75     32.48 o 
   4  -4   3      221.63      235.16      8.23 o 
   5  -4   3      324.73      326.44      8.04 o 
   6  -4   3      157.61      162.54      6.81 o 
   7  -4   3     1197.31     1255.63     23.99 o 
   8  -4   3      116.56      131.11     10.94 o 
   9  -4   3        8.76        1.90     10.74 o 
  10  -4   3      147.87      169.25     17.70 o 
  -8  -3   3     1032.21     1141.67     38.76 o 
  -7  -3   3      373.96      354.02     10.77 o 
  -6  -3   3      166.92      162.21      6.91 o 
  -5  -3   3     1293.54     1377.52     27.61 o 
  -4  -3   3     1460.33     1556.06     56.52 o 
  -3  -3   3       14.24       -4.40      4.40 o 
  -2  -3   3      649.99      766.89     20.98 o 
  -1  -3   3     2680.43     2537.96     41.37 o 
   0  -3   3      120.03      123.05      5.86 o 
   1  -3   3     1007.31      936.21     15.42 o 
   2  -3   3     5264.49     5037.84     80.25 o 
   3  -3   3       11.17       29.83      5.25 o 
   4  -3   3       33.37       15.14      4.13 o 
   5  -3   3      482.05      478.79     10.71 o 
   6  -3   3     1608.57     1628.14     43.71 o 
   7  -3   3      732.01      749.28     16.00 o 
   8  -3   3       24.79       26.59      9.85 o 
   9  -3   3      136.88      112.81     19.27 o 
  -8  -2   3       14.07       20.04     17.47 o 
  -7  -2   3     1334.21     1322.29     22.86 o 
  -6  -2   3      584.53      599.72     12.64 o 
  -5  -2   3       11.92       17.19      3.47 o 
  -4  -2   3       13.84       12.73      3.58 o 
  -3  -2   3      844.67     1086.91     20.97 o 
  -2  -2   3     2017.24     2102.38     35.89 o 
  -1  -2   3       31.90        6.21      8.43 o 
   0  -2   3      445.13      428.65      9.28 o 
   1  -2   3    22279.61    21949.97    291.17 o 
   2  -2   3      578.53      548.86     12.56 o 
   3  -2   3     7100.06     7243.46    101.89 o 
   4  -2   3     2372.74     2586.48     39.85 o 
   5  -2   3     1490.90     1491.31     27.46 o 
   6  -2   3      427.73      388.63     11.20 o 
   7  -2   3      894.36      935.82     19.58 o 
   8  -2   3      306.49      321.27     10.75 o 
   9  -2   3       91.05       95.70     13.44 o 
  -9  -1   3       28.16       19.92     21.84 o 
  -8  -1   3     1061.37     1021.97     62.17 o 
  -7  -1   3      342.52      362.68     22.02 o 
  -6  -1   3      107.27      127.97      6.13 o 
  -5  -1   3      229.41      296.11      5.60 o 
  -4  -1   3     2126.96     1979.31     31.74 o 
  -3  -1   3     3698.63     4144.08     69.52 o 
  -2  -1   3       36.40       43.31      4.30 o 
  -1  -1   3       40.41       45.68      2.97 o 
   0  -1   3     2923.29     2901.67     50.30 o 
   1  -1   3    35274.98    36244.20    957.21 o 
   2  -1   3     1380.94     1107.83     22.48 o 
   3  -1   3      723.11      815.95     16.87 o 
   4  -1   3     2372.13     2399.12     41.13 o 
   5  -1   3     2040.81     2062.48     37.45 o 
   6  -1   3     1168.31     1145.04     23.74 o 
   7  -1   3      132.34      136.22      8.32 o 
   8  -1   3       23.60       25.51      6.78 o 
   9  -1   3       18.20       15.46     15.41 o 
 -10   0   3      208.61      175.72     25.15 o 
  -9   0   3      124.70      138.86     56.26 o 
  -8   0   3       45.48       35.81     11.66 o 
  -7   0   3       38.05       40.42      9.00 o 
  -6   0   3       42.25       39.88     12.34 o 
  -5   0   3     2247.59     2184.84     68.59 o 
  -4   0   3      567.32      611.87     16.68 o 
  -3   0   3     5179.63     5332.92     84.33 o 
  -2   0   3      312.90      317.23      5.50 o 
  -1   0   3      209.94      217.47      5.05 o 
   0   0   3     1030.74     1058.34     19.26 o 
   1   0   3      290.37      340.88     10.00 o 
   2   0   3      173.82      122.94      8.49 o 
   3   0   3       36.02       57.28      6.05 o 
   4   0   3      181.18      142.23      7.52 o 
   5   0   3      288.69      262.13      8.69 o 
   6   0   3      268.79      301.82     11.18 o 
   7   0   3       20.87       36.76      6.45 o 
   8   0   3      550.75      535.47     24.89 o 
   9   0   3      512.88      511.24     38.54 o 
 -10   1   3      270.87      272.83     60.63 o 
  -9   1   3      414.93      401.20     25.60 o 
  -8   1   3      859.91      899.95     27.00 o 
  -7   1   3       10.01       18.05      9.94 o 
  -6   1   3       82.46      101.80      9.21 o 
  -5   1   3      404.14      355.19     11.82 o 
  -4   1   3     4429.12     4518.92     96.04 o 
  -3   1   3     8595.76     8904.50     97.89 o 
  -2   1   3     8684.08     8678.92     92.35 o 
  -1   1   3     2413.81     2306.59     34.38 o 
   0   1   3     5496.36     5429.11     94.80 o 
   1   1   3     1304.52     1023.31     59.98 o 
   2   1   3     2035.60     2101.86     69.38 o 
   3   1   3      598.05      529.33     13.86 o 
   4   1   3       52.86       55.95      7.42 o 
   5   1   3      180.70      184.93      8.27 o 
   6   1   3      282.30      310.58     10.89 o 
   7   1   3        6.22        1.74      6.35 o 
   8   1   3      225.03      228.65     27.75 o 
   9   1   3        0.87      -15.93     18.50 o 
 -10   2   3      520.93      501.63     32.40 o 
  -9   2   3      453.83      456.64     24.00 o 
  -8   2   3      619.57      590.37     20.04 o 
  -7   2   3      323.31      320.47     12.88 o 
  -6   2   3      115.44      136.14     10.69 o 
  -5   2   3     2096.55     2043.18     24.55 o 
  -4   2   3       31.27       42.42      2.77 o 
  -3   2   3        4.00       -2.74      2.74 o 
  -2   2   3     4030.25     3783.05     47.58 o 
  -1   2   3     7055.05     6687.37    115.21 o 
   0   2   3     7597.09     6716.49    116.54 o 
   1   2   3      125.48      135.45      7.84 o 
   2   2   3      170.38      267.00     11.27 o 
   3   2   3       77.45       89.99      7.04 o 
   4   2   3     2377.55     2302.95     53.34 o 
   5   2   3     2987.22     3133.32     59.80 o 
   6   2   3       46.72       41.39      6.96 o 
   7   2   3       81.64       75.10      9.94 o 
   8   2   3       53.67       49.84     16.44 o 
 -10   3   3      360.67      329.28     24.70 o 
  -9   3   3       20.37       41.90     15.76 o 
  -8   3   3      932.14      930.44     29.64 o 
  -7   3   3       93.51       98.32      9.18 o 
  -6   3   3      905.33      906.05     18.69 o 
  -5   3   3       28.52       23.06      4.20 o 
  -4   3   3     8619.64     8968.81     95.67 o 
  -3   3   3     2445.18     2521.82     29.98 o 
  -2   3   3     2448.31     2462.86     37.73 o 
  -1   3   3     4824.84     4274.55     86.36 o 
   0   3   3      607.82      625.52     17.65 o 
   1   3   3     1919.83     1980.39     37.88 o 
   2   3   3      844.13      732.88     19.36 o 
   3   3   3     1697.81     1759.35     35.62 o 
   4   3   3      496.05      488.72     17.68 o 
   5   3   3       88.25      106.44      8.77 o 
   6   3   3        2.33        4.79      8.65 o 
   7   3   3      339.46      320.02     20.89 o 
   8   3   3      434.85      447.53     40.59 o 
 -10   4   3      205.23      203.43     20.32 o 
  -9   4   3      184.54      173.95     22.86 o 
  -8   4   3       10.24        8.33      2.72 o 
  -7   4   3        1.39        8.79      4.46 o 
  -6   4   3       78.75       83.67      4.33 o 
  -5   4   3      221.69      196.20      5.67 o 
  -4   4   3       11.43       -3.09      3.09 o 
  -3   4   3       54.12       65.84      6.37 o 
  -2   4   3       42.31       97.49     12.93 o 
  -1   4   3     4157.20     4084.52     75.00 o 
   0   4   3     4042.79     4371.74     82.42 o 
   1   4   3      426.88      332.93     25.22 o 
   2   4   3      338.12      287.94     12.07 o 
   3   4   3       41.18       32.73      7.24 o 
   4   4   3      104.69      129.42      8.75 o 
   5   4   3        4.95       -1.00      8.05 o 
   6   4   3      114.90      120.42     12.24 o 
   7   4   3      161.03      186.00     28.26 o 
 -10   5   3       39.42       38.54     17.98 o 
  -9   5   3       60.07       62.42      3.96 o 
  -8   5   3       94.28       86.61      5.03 o 
  -7   5   3      599.90      629.96     13.90 o 
  -6   5   3      166.58      166.82      5.27 o 
  -5   5   3       14.22        8.22      3.43 o 
  -4   5   3     1201.05     1106.68     16.70 o 
  -3   5   3     2211.53     2360.05     36.92 o 
  -2   5   3     5754.14     5630.47     89.18 o 
  -1   5   3     3676.61     3640.97     67.75 o 
   0   5   3       11.11        2.58     11.35 o 
   1   5   3       38.91       13.93      8.19 o 
   2   5   3      736.19      728.29     18.35 o 
   3   5   3      990.86      984.75     24.65 o 
   4   5   3        2.84        5.40     10.34 o 
   5   5   3        0.29        4.28      9.16 o 
   6   5   3      171.83      164.53     14.67 o 
   7   5   3      197.51      200.39     30.83 o 
 -10   6   3      383.42      421.32     46.24 o 
  -9   6   3      558.05      508.03     19.72 o 
  -8   6   3      958.03     1014.13     29.17 o 
  -7   6   3       72.30       65.26      5.09 o 
  -6   6   3      717.98      743.71     16.07 o 
  -5   6   3      932.69      949.35     17.04 o 
  -4   6   3     1316.73     1347.34     23.39 o 
  -3   6   3     1128.56     1027.25     19.27 o 
  -2   6   3      696.87      770.11     17.61 o 
  -1   6   3      146.05      148.89     11.87 o 
   0   6   3       81.39       62.23      7.79 o 
   1   6   3      786.35      755.27     19.99 o 
   2   6   3      988.98     1025.34     28.81 o 
   3   6   3      246.29      217.59     13.00 o 
   4   6   3        7.67       12.72      7.95 o 
   5   6   3      789.37      789.97     29.92 o 
   6   6   3      482.00      495.83     44.19 o 
 -10   7   3       79.73       95.77     11.69 o 
  -9   7   3       26.25       21.76      9.02 o 
  -8   7   3        2.89        4.16      9.51 o 
  -7   7   3      750.99      771.63     20.05 o 
  -6   7   3      649.37      655.95     14.55 o 
  -5   7   3      131.24      129.17      5.66 o 
  -4   7   3      237.35      268.61      8.57 o 
  -3   7   3      765.79      693.92     17.32 o 
  -2   7   3      356.82      362.72     11.96 o 
  -1   7   3      483.18      517.58     17.37 o 
   0   7   3      180.61      170.74     11.05 o 
   1   7   3      217.44      241.38     15.54 o 
   2   7   3      247.04      242.72     12.76 o 
   3   7   3     1032.74     1031.32     30.27 o 
   4   7   3      168.23      147.83     16.87 o 
   5   7   3      134.99      144.81     28.52 o 
   6   7   3       70.34       72.45     28.77 o 
 -10   8   3       99.46       97.43     15.56 o 
  -9   8   3      445.67      440.43     20.63 o 
  -8   8   3      722.52      720.49     18.93 o 
  -7   8   3       14.13       19.27      5.80 o 
  -6   8   3      104.94       98.95      9.14 o 
  -5   8   3      168.12      180.19      7.95 o 
  -4   8   3      690.66      687.33     17.16 o 
  -3   8   3      172.23      159.76     10.95 o 
  -2   8   3      226.14      224.63     10.42 o 
  -1   8   3        0.27       -3.86     11.04 o 
   0   8   3       11.94       -0.15     11.66 o 
   1   8   3       38.60       37.22      9.44 o 
   2   8   3     1254.14     1232.83     41.52 o 
   3   8   3       32.71        8.30     11.07 o 
   4   8   3      161.59      183.52     17.73 o 
   5   8   3      182.77      202.44     38.54 o 
  -9   9   3        0.41       27.19     16.29 o 
  -8   9   3       21.76       27.99     10.98 o 
  -7   9   3       73.12       87.16     12.81 o 
  -6   9   3      771.82      814.37     18.61 o 
  -5   9   3       27.00       23.82      9.66 o 
  -4   9   3        7.99        5.94      9.95 o 
  -3   9   3      167.54      170.44     11.54 o 
  -2   9   3      979.10      975.92     26.37 o 
  -1   9   3      762.11      763.16     26.40 o 
   0   9   3        2.51        2.02     11.94 o 
   1   9   3       87.92       73.52     14.16 o 
   2   9   3      163.31      153.38     18.88 o 
   3   9   3      349.23      358.33     29.24 o 
   4   9   3       53.15       45.45     17.43 o 
  -9  10   3        2.65      -14.20     21.40 o 
  -8  10   3        2.18       35.71     19.25 o 
  -7  10   3      292.72      283.35     13.42 o 
  -6  10   3       26.75       29.67      7.18 o 
  -5  10   3       43.20       33.61      8.15 o 
  -4  10   3       99.56      105.99      9.39 o 
  -3  10   3     1175.37     1253.77     36.48 o 
  -2  10   3       74.78       69.25      9.29 o 
  -1  10   3        5.28       -5.10     16.23 o 
   0  10   3       63.07       77.32     16.24 o 
   1  10   3      584.00      565.48     33.04 o 
   2  10   3      238.70      276.19     24.11 o 
   3  10   3       51.87       78.09     17.23 o 
  -8  11   3        0.09       27.97     14.77 o 
  -7  11   3       36.18       51.50     13.41 o 
  -6  11   3       47.46       40.57     11.59 o 
  -5  11   3      154.60      174.94     11.29 o 
  -4  11   3      589.86      647.30     22.36 o 
  -3  11   3       12.52       -4.59     21.05 o 
  -2  11   3      153.37      127.89     14.01 o 
  -1  11   3      564.89      568.45     27.93 o 
   0  11   3      358.83      380.70     56.78 o 
   1  11   3        1.18       16.14     19.07 o 
   2  11   3       13.08       60.81     20.14 o 
  -7  12   3      240.41      258.84     18.88 o 
  -6  12   3        2.70        4.63     14.49 o 
  -5  12   3       32.99      -14.46     17.75 o 
  -4  12   3      367.97      387.73     27.44 o 
  -3  12   3      384.99      411.77     25.28 o 
  -2  12   3      250.71      269.18     21.32 o 
  -1  12   3       20.69       -4.81     15.62 o 
   0  12   3       23.35       17.05     17.03 o 
  -6  13   3        5.36       20.45     20.59 o 
  -5  13   3      143.94      143.80     19.09 o 
  -4  13   3      216.88      199.39     20.72 o 
  -3  13   3       15.77        5.44     18.10 o 
  -2  13   3        3.81        6.30     22.07 o 
   0 -13   4       38.84       16.30     29.03 o 
   1 -13   4       69.49       53.48     16.97 o 
   2 -13   4       22.74       16.53     31.34 o 
   3 -13   4       19.39       24.62     19.74 o 
   4 -13   4       27.36       16.56     31.60 o 
   5 -13   4      249.78      263.29     25.89 o 
  -2 -12   4        2.71       -2.22     24.32 o 
  -1 -12   4      109.41      118.39     19.97 o 
   0 -12   4      172.21      166.98     49.33 o 
   1 -12   4       11.15       22.22     22.22 o 
   2 -12   4      139.39      115.11     18.28 o 
   3 -12   4      598.67      657.91     25.97 o 
   4 -12   4      680.27      722.91     43.02 o 
   5 -12   4      110.14      101.79     31.34 o 
   6 -12   4        1.30        1.82     23.41 o 
   7 -12   4       32.99       36.29     14.47 o 
  -3 -11   4      338.71      335.46     27.72 o 
  -2 -11   4       52.66       22.14     20.96 o 
  -1 -11   4       37.45       28.20     11.77 o 
   0 -11   4      164.93      148.48     12.76 o 
   1 -11   4      541.26      524.59     45.66 o 
   2 -11   4       85.66      104.80     13.50 o 
   3 -11   4      180.81      199.00     12.96 o 
   4 -11   4      160.13      110.13     16.67 o 
   5 -11   4       49.56       59.93     11.20 o 
   6 -11   4      122.18      143.24     13.12 o 
   7 -11   4      137.89      161.53     15.25 o 
   8 -11   4      226.16      239.20     36.74 o 
  -4 -10   4      332.62      342.71     41.10 o 
  -3 -10   4       10.06       20.79     11.60 o 
  -2 -10   4      117.52      131.19      9.86 o 
  -1 -10   4      326.21      332.56     13.46 o 
   0 -10   4      332.44      325.21     18.76 o 
   1 -10   4       27.35       31.91      8.12 o 
   2 -10   4       46.21       34.70      8.43 o 
   3 -10   4      108.24       98.89      8.47 o 
   4 -10   4      589.45      642.73     25.66 o 
   5 -10   4      517.61      499.47     17.28 o 
   6 -10   4      978.19     1011.22     27.00 o 
   7 -10   4       79.50       93.22     16.02 o 
   8 -10   4       82.06      107.13     16.42 o 
  -5  -9   4       10.94      -11.30     14.90 o 
  -4  -9   4      138.96      135.90     20.87 o 
  -3  -9   4      877.95      972.78     34.25 o 
  -2  -9   4       62.14       74.41      8.22 o 
  -1  -9   4       11.76       11.31      8.58 o 
   0  -9   4      169.12      150.16      9.03 o 
   1  -9   4      267.90      286.71     13.82 o 
   2  -9   4      100.51      111.43      8.71 o 
   3  -9   4      672.29      702.26     18.42 o 
   4  -9   4      142.96      146.52     10.29 o 
   5  -9   4        0.74        3.68      6.73 o 
   6  -9   4      124.58      121.37     10.66 o 
   7  -9   4       18.21       24.77     10.45 o 
   8  -9   4       11.97       -8.04     12.75 o 
   9  -9   4        0.84       18.37     17.25 o 
  -6  -8   4      387.64      440.34     45.22 o 
  -5  -8   4      888.01      916.20     47.69 o 
  -4  -8   4      510.57      487.92     26.69 o 
  -3  -8   4        1.15       -3.53      7.54 o 
  -2  -8   4      119.83       99.88     13.65 o 
  -1  -8   4      109.44      115.90      7.58 o 
   0  -8   4      287.60      301.82      9.92 o 
   1  -8   4        4.19       11.22      6.09 o 
   2  -8   4      391.76      426.92     12.86 o 
   3  -8   4       46.34       36.71      4.70 o 
   4  -8   4     1066.64     1157.29     23.13 o 
   5  -8   4     1498.30     1496.77     36.19 o 
   6  -8   4      466.00      460.15     14.75 o 
   7  -8   4       39.34       31.27      8.07 o 
   8  -8   4      466.15      467.76     24.30 o 
   9  -8   4      507.95      537.04     36.88 o 
  -7  -7   4       66.23       69.36     20.55 o 
  -6  -7   4      342.94      363.26     30.31 o 
  -5  -7   4       30.52       26.80      7.05 o 
  -4  -7   4       90.96       86.60     12.02 o 
  -3  -7   4       53.39       65.06      7.02 o 
  -2  -7   4      800.61      833.79     27.18 o 
  -1  -7   4       80.27      100.84      6.29 o 
   0  -7   4      182.34      206.38     11.53 o 
   1  -7   4      283.29      284.88      9.84 o 
   2  -7   4     2215.45     2324.48     36.95 o 
   3  -7   4     3043.72     3170.04     51.26 o 
   4  -7   4      423.46      401.23     12.38 o 
   5  -7   4      368.23      360.60     12.42 o 
   6  -7   4      559.92      561.98     15.52 o 
   7  -7   4      520.88      562.57     17.74 o 
   8  -7   4      642.63      643.86     22.19 o 
   9  -7   4       75.75       88.93     20.81 o 
  -7  -6   4      345.62      314.97     30.83 o 
  -6  -6   4       89.44       90.62      7.77 o 
  -5  -6   4       80.16       81.51      7.06 o 
  -4  -6   4        8.05       22.62      8.39 o 
  -3  -6   4     4178.26     4239.14     81.74 o 
  -2  -6   4      220.47      233.02     13.28 o 
  -1  -6   4     1111.37     1061.19     20.63 o 
   0  -6   4      846.83      842.80     19.39 o 
   1  -6   4     2405.33     2442.37     41.65 o 
   2  -6   4     1308.83     1284.33     24.40 o 
   3  -6   4      129.30      138.57      6.74 o 
   4  -6   4      796.47      840.50     18.51 o 
   5  -6   4       98.63      107.12      9.35 o 
   6  -6   4     1123.71     1211.01     24.48 o 
   7  -6   4      276.47      273.27     11.22 o 
   8  -6   4        1.26        6.09      9.69 o 
   9  -6   4        2.03      -13.36     13.36 o 
  -8  -5   4        1.10       14.90     11.30 o 
  -7  -5   4      410.59      420.63     26.12 o 
  -6  -5   4       25.26       34.69      5.47 o 
  -5  -5   4      122.93       94.54      5.82 o 
  -4  -5   4      342.17      354.17     11.85 o 
  -3  -5   4      802.46      774.65     19.26 o 
  -2  -5   4     2192.67     2224.40     47.39 o 
  -1  -5   4     1974.95     1979.81     38.12 o 
   0  -5   4     1673.23     1620.71     27.15 o 
   1  -5   4     1116.72     1076.64     18.96 o 
   2  -5   4     3698.77     3865.11     56.71 o 
   3  -5   4     3489.52     3553.36     65.01 o 
   4  -5   4       56.80       62.36      3.89 o 
   5  -5   4      210.05      204.60      6.39 o 
   6  -5   4      107.39      102.55      7.01 o 
   7  -5   4      176.54      196.73      9.34 o 
   8  -5   4      144.77      142.87     10.12 o 
   9  -5   4       19.32       49.22     13.88 o 
  -8  -4   4      215.80      186.57     27.23 o 
  -7  -4   4      128.59      110.42      8.72 o 
  -6  -4   4       75.14       85.33      5.66 o 
  -5  -4   4      344.11      321.96      9.95 o 
  -4  -4   4     1574.00     1560.76     32.44 o 
  -3  -4   4     1403.57     1436.11     26.53 o 
  -2  -4   4       50.63       55.67      4.34 o 
  -1  -4   4        0.56       20.44      6.83 o 
   0  -4   4     1066.91     1030.81     21.14 o 
   1  -4   4     2852.18     2743.28     42.21 o 
   2  -4   4     1735.33     1901.27     26.94 o 
   3  -4   4      104.79       80.13      4.84 o 
   4  -4   4      129.30      128.37      5.36 o 
   5  -4   4      476.37      503.16     11.66 o 
   6  -4   4      693.06      683.09     16.23 o 
   7  -4   4      104.48      121.27      6.90 o 
   8  -4   4       25.82       21.95      7.37 o 
   9  -4   4      127.53      129.25     31.09 o 
  -9  -3   4      129.80      106.87     28.77 o 
  -8  -3   4       18.98       19.52     23.64 o 
  -7  -3   4      353.01      361.64      9.26 o 
  -6  -3   4      922.34      977.53     20.46 o 
  -5  -3   4      857.27      850.76     19.47 o 
  -4  -3   4      137.85      125.26      5.56 o 
  -3  -3   4       26.45       10.76      3.49 o 
  -2  -3   4      551.05      517.45     11.08 o 
  -1  -3   4      755.51      722.96     15.24 o 
   0  -3   4     1887.88     1737.54     32.55 o 
   1  -3   4     1031.38     1227.32     19.41 o 
   2  -3   4        9.65       41.74      6.42 o 
   3  -3   4      579.68      569.55     19.04 o 
   4  -3   4      921.01      894.94     15.86 o 
   5  -3   4      797.04      811.19     15.37 o 
   6  -3   4       12.35        6.10      5.80 o 
   7  -3   4      320.39      323.08     13.22 o 
   8  -3   4       52.83       42.05      6.60 o 
   9  -3   4       89.72       88.17     17.98 o 
  -9  -2   4      499.67      463.40     33.65 o 
  -8  -2   4      529.38      585.74     40.59 o 
  -7  -2   4      343.87      348.36     23.97 o 
  -6  -2   4        0.24        2.50      2.22 o 
  -5  -2   4      674.54      622.50     12.32 o 
  -4  -2   4     2228.02     2318.94     42.25 o 
  -3  -2   4     3100.37     3267.97     47.24 o 
  -2  -2   4       27.07       31.84      4.98 o 
  -1  -2   4     1951.04     2035.50     37.59 o 
   0  -2   4      542.06      497.04      9.42 o 
   1  -2   4    16561.66    17063.52    256.32 o 
   2  -2   4     2393.51     2694.41     41.19 o 
   3  -2   4     2438.53     2657.37     44.98 o 
   4  -2   4      129.45      115.97      6.31 o 
   5  -2   4     1137.21     1233.40     24.48 o 
   6  -2   4      404.83      440.69     12.87 o 
   7  -2   4      272.89      298.25     10.51 o 
   8  -2   4      306.03      286.14     15.32 o 
   9  -2   4        0.03      -13.90     13.90 o 
  -9  -1   4      309.83      292.14     43.67 o 
  -8  -1   4       20.96       23.87     11.14 o 
  -7  -1   4       69.83       64.09      9.64 o 
  -6  -1   4     2959.14     3038.34     70.67 o 
  -5  -1   4     5204.95     5305.93    112.52 o 
  -4  -1   4     2173.18     2295.90     33.43 o 
  -3  -1   4      110.81      136.28      7.37 o 
  -2  -1   4      322.66      298.08      6.39 o 
  -1  -1   4     1674.76     1589.61     26.33 o 
   0  -1   4       22.80       -3.64      3.64 o 
   1  -1   4     2712.10     2650.69     44.49 o 
   2  -1   4       74.39       87.13      5.47 o 
   3  -1   4      119.21      109.95      5.71 o 
   4  -1   4      636.66      541.51     12.64 o 
   5  -1   4       84.46       97.51     10.83 o 
   6  -1   4       14.57       15.63     10.61 o 
   7  -1   4       13.44       13.31      7.81 o 
   8  -1   4      291.18      277.12     16.14 o 
   9  -1   4      604.52      634.71     76.04 o 
 -10   0   4        1.27       26.05     17.32 o 
  -9   0   4      171.27      178.77     17.26 o 
  -8   0   4      678.95      650.43     24.81 o 
  -7   0   4      488.98      461.78     16.15 o 
  -6   0   4      302.71      279.35     11.52 o 
  -5   0   4        4.03       -8.23      8.23 o 
  -4   0   4      607.40      675.73     19.73 o 
  -3   0   4     1039.84     1176.03     16.57 o 
  -2   0   4     1242.35     1259.77     14.72 o 
  -1   0   4      211.54      208.86      4.25 o 
   0   0   4       10.65       -4.57      4.57 o 
   1   0   4     6128.67     5922.94    104.66 o 
   2   0   4       87.97      133.14      9.27 o 
   3   0   4     2637.49     2449.40     42.74 o 
   4   0   4     1707.31     1717.44     38.82 o 
   5   0   4      107.07      120.78     10.13 o 
   6   0   4      573.87      579.09     14.61 o 
   7   0   4     1131.91     1146.90     28.47 o 
   8   0   4      246.01      252.28     22.61 o 
   9   0   4        0.69       33.40     22.09 o 
 -10   1   4      207.48      191.35     21.92 o 
  -9   1   4      293.91      275.94     23.80 o 
  -8   1   4        5.22        7.46      8.42 o 
  -7   1   4      401.89      379.12     20.89 o 
  -6   1   4      228.76      224.54     12.98 o 
  -5   1   4     1101.93     1014.59     22.68 o 
  -4   1   4      633.84      529.50     12.25 o 
  -3   1   4      698.14      822.67     10.63 o 
  -2   1   4       38.10       23.37      3.37 o 
  -1   1   4       32.83       15.99      4.65 o 
   0   1   4      250.54      163.54      8.62 o 
   1   1   4       27.11        9.06      5.83 o 
   2   1   4       43.93       52.74      8.23 o 
   3   1   4      172.88      177.99      8.39 o 
   4   1   4     1950.91     1907.63     61.48 o 
   5   1   4      960.23     1026.43     21.36 o 
   6   1   4      440.91      469.24     13.69 o 
   7   1   4        1.02        8.64      6.12 o 
   8   1   4       37.72       59.60     15.41 o 
 -10   2   4        0.47      -12.01     18.64 o 
  -9   2   4        1.62        7.75     11.84 o 
  -8   2   4      857.76      845.72     38.27 o 
  -7   2   4     3201.88     3166.12     69.86 o 
  -6   2   4      114.61      130.07      8.19 o 
  -5   2   4      370.15      366.04     10.98 o 
  -4   2   4     1191.45     1413.60     18.20 o 
  -3   2   4     6736.23     7521.45     85.38 o 
  -2   2   4      119.08       73.03      4.76 o 
  -1   2   4      608.10      626.37     13.24 o 
   0   2   4      131.03       66.40      7.75 o 
   1   2   4     1829.47     1860.54     59.01 o 
   2   2   4     2622.95     2473.03     47.50 o 
   3   2   4     3548.31     3662.14     78.08 o 
   4   2   4     3866.09     3763.72     97.23 o 
   5   2   4      543.58      569.12     18.02 o 
   6   2   4      715.22      696.67     18.20 o 
   7   2   4      819.15      851.54     33.27 o 
   8   2   4      292.84      330.38     35.97 o 
 -10   3   4      126.31       94.90     21.58 o 
  -9   3   4      735.56      704.42     36.48 o 
  -8   3   4      227.56      192.92     14.48 o 
  -7   3   4      129.70      117.57     11.15 o 
  -6   3   4        1.48        5.83      2.22 o 
  -5   3   4     1417.09     1484.55     20.29 o 
  -4   3   4     4273.25     4529.21     49.88 o 
  -3   3   4     2772.79     2762.49     34.70 o 
  -2   3   4     1088.97     1128.17     24.90 o 
  -1   3   4       25.10       54.01      9.01 o 
   0   3   4     6099.68     6128.04    105.43 o 
   1   3   4     6487.18     6301.10    209.36 o 
   2   3   4       88.41       68.55      9.61 o 
   3   3   4      192.04      202.67      9.27 o 
   4   3   4      150.69      151.67      9.08 o 
   5   3   4      347.28      364.78     16.39 o 
   6   3   4       31.88       34.31      7.49 o 
   7   3   4      204.94      203.60     16.67 o 
   8   3   4       12.45        5.14     24.15 o 
 -10   4   4       33.97       44.46     11.75 o 
  -9   4   4       70.46       78.99     14.41 o 
  -8   4   4      615.21      648.63     20.10 o 
  -7   4   4       33.62       30.66      3.96 o 
  -6   4   4      528.06      478.20     12.21 o 
  -5   4   4      448.04      466.41      8.28 o 
  -4   4   4     1154.93     1183.28     15.05 o 
  -3   4   4     1227.01     1328.25     23.00 o 
  -2   4   4     2240.95     2185.19     46.27 o 
  -1   4   4      924.30      944.27     21.66 o 
   0   4   4       79.88      137.67      7.86 o 
   1   4   4     1509.56     1614.42     34.61 o 
   2   4   4      922.46      800.06     27.74 o 
   3   4   4     1082.82     1177.06     33.80 o 
   4   4   4       40.87       29.25      8.00 o 
   5   4   4      364.51      327.78     24.41 o 
   6   4   4      105.98      107.87     11.47 o 
   7   4   4       92.11       73.99     21.07 o 
 -10   5   4      267.74      260.50     26.72 o 
  -9   5   4      614.04      638.31     51.38 o 
  -8   5   4       62.21       66.73      3.73 o 
  -7   5   4      579.42      599.02     13.14 o 
  -6   5   4       14.16        8.72      4.44 o 
  -5   5   4       96.74      104.28      5.17 o 
  -4   5   4       34.00       26.75      4.52 o 
  -3   5   4     1671.31     1550.79     26.45 o 
  -2   5   4       20.39       26.02      7.33 o 
  -1   5   4       19.55        1.54      8.08 o 
   0   5   4      730.97      736.15     17.33 o 
   1   5   4     2217.24     2012.28     47.09 o 
   2   5   4      337.89      364.31     16.32 o 
   3   5   4        6.90        8.43      8.17 o 
   4   5   4      106.13      109.13     14.78 o 
   5   5   4       57.80       52.41     12.99 o 
   6   5   4      436.31      433.76     29.23 o 
   7   5   4       91.56       55.49     20.04 o 
 -10   6   4      282.07      258.96     44.19 o 
  -9   6   4       46.04       39.13      6.05 o 
  -8   6   4        9.80       21.34     12.99 o 
  -7   6   4      144.57      154.62      7.17 o 
  -6   6   4      398.14      369.86      9.57 o 
  -5   6   4      101.73       92.87      6.27 o 
  -4   6   4       55.46       42.98      5.65 o 
  -3   6   4      576.49      602.50     13.64 o 
  -2   6   4     1907.08     1978.78     42.70 o 
  -1   6   4     1213.32     1214.64     28.99 o 
   0   6   4       15.02        4.78     14.54 o 
   1   6   4       19.45        8.91      7.57 o 
   2   6   4      881.76      924.45     33.26 o 
   3   6   4     2955.10     3029.24     71.20 o 
   4   6   4      816.45      818.12     30.16 o 
   5   6   4      181.89      197.52     21.97 o 
   6   6   4       66.50       57.03     28.77 o 
 -10   7   4        0.68       34.94     40.08 o 
  -9   7   4       55.82       58.29      9.83 o 
  -8   7   4      722.92      736.94     19.49 o 
  -7   7   4      697.01      697.71     16.05 o 
  -6   7   4      116.33      115.40      6.24 o 
  -5   7   4      555.18      522.74     13.30 o 
  -4   7   4      835.40      804.55     17.23 o 
  -3   7   4     1192.93     1260.81     26.71 o 
  -2   7   4      764.65      745.68     23.15 o 
  -1   7   4      232.13      243.00     12.56 o 
   0   7   4      214.63      192.41     24.89 o 
   1   7   4      683.90      732.10     23.22 o 
   2   7   4     1226.15     1223.39     38.72 o 
   3   7   4      505.61      517.46     23.63 o 
   4   7   4       81.77       83.72     13.44 o 
   5   7   4        9.16        4.78     15.67 o 
 -10   8   4      242.66      221.36     22.86 o 
  -9   8   4      117.13      127.89     18.90 o 
  -8   8   4       98.57       93.96      7.89 o 
  -7   8   4      143.94      131.60      8.02 o 
  -6   8   4      925.48      935.31     20.43 o 
  -5   8   4      144.85      154.84      8.04 o 
  -4   8   4      411.54      423.59     21.52 o 
  -3   8   4       40.03       32.58      7.55 o 
  -2   8   4      429.99      419.25     19.57 o 
  -1   8   4      111.59       86.98     10.81 o 
   0   8   4      255.87      250.16     14.58 o 
   1   8   4      551.05      550.46     20.99 o 
   2   8   4        0.72       -3.78     23.57 o 
   3   8   4       21.32       12.11     11.65 o 
   4   8   4       79.10       89.53     14.32 o 
   5   8   4       86.01       66.28     24.15 o 
  -9   9   4       34.07       44.88     18.24 o 
  -8   9   4      121.35      149.83     22.11 o 
  -7   9   4      194.66      201.27     10.39 o 
  -6   9   4      179.45      183.10     12.32 o 
  -5   9   4        9.52        5.12      6.86 o 
  -4   9   4       65.80       84.54     12.64 o 
  -3   9   4      546.18      539.32     19.20 o 
  -2   9   4      227.15      214.68     15.15 o 
  -1   9   4       10.36       16.19     11.01 o 
   0   9   4        5.71       10.72     10.50 o 
   1   9   4      333.19      312.44     18.67 o 
   2   9   4      201.93      218.71     31.16 o 
   3   9   4      175.15      212.70     22.88 o 
   4   9   4       30.73       31.30     25.69 o 
  -9  10   4       54.57       49.84     19.83 o 
  -8  10   4        9.36       -8.62     14.81 o 
  -7  10   4       43.44       30.07     10.48 o 
  -6  10   4      420.87      418.15     16.75 o 
  -5  10   4      768.42      797.94     25.59 o 
  -4  10   4      102.54      104.41     11.78 o 
  -3  10   4        5.46        4.73      9.68 o 
  -2  10   4      126.03      119.64     16.46 o 
  -1  10   4      394.53      372.16     26.13 o 
   0  10   4      487.17      496.98     28.88 o 
   1  10   4      238.41      268.10     26.20 o 
   2  10   4       30.22       24.66     20.96 o 
   3  10   4        6.23       28.50     17.98 o 
  -8  11   4      198.84      185.35     19.01 o 
  -7  11   4      121.82      119.48     16.91 o 
  -6  11   4      154.86      187.34     14.92 o 
  -5  11   4        1.25        5.88      8.26 o 
  -4  11   4      101.38      107.34     10.12 o 
  -3  11   4      115.03      109.94     25.55 o 
  -2  11   4      100.87      127.89     15.61 o 
  -1  11   4       54.62       66.42     23.55 o 
   0  11   4        0.13       -2.01     18.36 o 
   1  11   4       36.58       12.99     44.96 o 
  -7  12   4        3.53       -0.17     28.77 o 
  -6  12   4      143.50      146.20     37.00 o 
  -5  12   4      393.80      389.30     25.47 o 
  -4  12   4      144.63      122.39     15.81 o 
  -3  12   4       59.47       65.51     17.30 o 
  -2  12   4        0.04       -3.67     14.29 o 
  -1  12   4      100.62       87.71     15.51 o 
   0  12   4       40.14       18.00     52.67 o 
  -5  13   4      137.32      124.16     19.70 o 
  -4  13   4       87.07       59.03     17.61 o 
  -3  13   4        7.98       -2.02     18.68 o 
   1 -13   5      365.68      329.88     25.05 o 
   2 -13   5      109.23       96.52     29.77 o 
   3 -13   5       87.60       94.75     21.94 o 
   4 -13   5      113.81      124.60     28.16 o 
   5 -13   5      349.22      350.16     54.72 o 
  -2 -12   5      116.94      165.87     28.59 o 
  -1 -12   5      122.62      141.42     20.19 o 
   0 -12   5       36.92       12.76     14.88 o 
   1 -12   5      362.80      347.43     21.62 o 
   2 -12   5      158.95      189.28     17.30 o 
   3 -12   5      154.89      172.86     20.83 o 
   4 -12   5       65.66       74.44     18.50 o 
   5 -12   5      399.84      454.85     31.02 o 
   6 -12   5        1.98        6.34     17.63 o 
  -3 -11   5       59.01       22.85     23.12 o 
  -2 -11   5        9.55       10.89     15.20 o 
  -1 -11   5      549.00      593.00     28.53 o 
   0 -11   5      921.78      856.10     30.57 o 
   1 -11   5      373.63      415.10     20.80 o 
   2 -11   5      218.59      231.49     16.90 o 
   3 -11   5        9.11       20.77      8.54 o 
   4 -11   5      275.05      278.70     22.34 o 
   5 -11   5       38.53       75.18     22.69 o 
   6 -11   5      235.38      214.37     17.00 o 
   7 -11   5       19.14       19.73     15.99 o 
  -4 -10   5        1.05        8.73     25.69 o 
  -3 -10   5      222.92      216.53     18.55 o 
  -2 -10   5      454.37      469.86     28.56 o 
  -1 -10   5      376.70      421.85     22.03 o 
   0 -10   5      260.65      263.76     15.18 o 
   1 -10   5       11.25       18.35      9.04 o 
   2 -10   5      396.32      392.78     15.49 o 
   3 -10   5      309.76      304.23     12.84 o 
   4 -10   5       18.64       14.01     11.35 o 
   5 -10   5      109.80       95.16      9.12 o 
   6 -10   5      602.83      667.25     22.07 o 
   7 -10   5      333.00      343.65     20.00 o 
   8 -10   5      167.60      172.07     16.86 o 
  -5  -9   5      604.68      660.76     56.01 o 
  -4  -9   5      508.41      483.74     29.61 o 
  -3  -9   5      404.90      408.04     21.30 o 
  -2  -9   5       29.38       11.87     12.41 o 
  -1  -9   5      424.53      435.43     18.46 o 
   0  -9   5       63.05       60.02      8.49 o 
   1  -9   5       95.70       85.88     10.87 o 
   2  -9   5      117.00      110.89      9.60 o 
   3  -9   5       23.13       29.02      7.63 o 
   4  -9   5       64.12       52.06      6.98 o 
   5  -9   5      340.67      317.00     15.16 o 
   6  -9   5      241.49      216.15     12.90 o 
   7  -9   5        1.35        2.99     12.38 o 
   8  -9   5      127.55      134.37     21.98 o 
  -6  -8   5       66.31       64.74     24.15 o 
  -5  -8   5       13.13       35.45     22.09 o 
  -4  -8   5      188.66      188.35      9.38 o 
  -3  -8   5      689.91      708.88     19.39 o 
  -2  -8   5       42.33       39.52     10.40 o 
  -1  -8   5      162.62      181.57     11.22 o 
   0  -8   5       40.55       42.20      9.04 o 
   1  -8   5       99.91      100.69      9.91 o 
   2  -8   5      613.73      654.91     16.74 o 
   3  -8   5      340.35      338.09     11.99 o 
   4  -8   5      268.60      236.44      8.99 o 
   5  -8   5      138.67      132.68      8.28 o 
   6  -8   5       14.97       30.98     11.05 o 
   7  -8   5      782.58      832.59     24.12 o 
   8  -8   5      999.19     1063.18     43.69 o 
   9  -8   5      160.33      162.34     20.47 o 
  -7  -7   5       21.93       36.99     17.98 o 
  -6  -7   5        0.42      -17.98     17.98 o 
  -5  -7   5      830.91      825.77     28.22 o 
  -4  -7   5     2391.04     2455.94     50.42 o 
  -3  -7   5     1971.55     2063.00     40.81 o 
  -2  -7   5     1385.47     1432.76     36.10 o 
  -1  -7   5      789.46      852.94     31.22 o 
   0  -7   5     2228.98     2200.50     39.95 o 
   1  -7   5      937.05      925.87     24.92 o 
   2  -7   5      969.29     1104.68     21.27 o 
   3  -7   5       42.34       36.65      7.02 o 
   4  -7   5      112.81       97.44      7.12 o 
   5  -7   5      517.00      521.23     14.43 o 
   6  -7   5      143.48      160.93     10.04 o 
   7  -7   5      332.74      324.90     13.43 o 
   8  -7   5      351.74      369.95     18.56 o 
   9  -7   5       61.60      108.93     26.72 o 
  -7  -6   5       53.77       30.31     15.41 o 
  -6  -6   5      684.50      658.35     26.68 o 
  -5  -6   5      663.21      675.07     17.88 o 
  -4  -6   5        3.11        1.13      5.80 o 
  -3  -6   5       55.17       54.43      6.00 o 
  -2  -6   5      727.65      734.04     20.01 o 
  -1  -6   5     2678.48     2671.11     47.04 o 
   0  -6   5      487.63      472.02     14.23 o 
   1  -6   5        6.48       -3.23      6.60 o 
   2  -6   5      505.93      529.78     12.11 o 
   3  -6   5       68.58       62.85      6.45 o 
   4  -6   5      694.46      710.82     15.85 o 
   5  -6   5      754.28      754.18     17.57 o 
   6  -6   5       76.48       71.11      8.37 o 
   7  -6   5      119.03      101.16      5.94 o 
   8  -6   5      409.76      407.00     20.33 o 
   9  -6   5       61.86       70.91     24.15 o 
  -8  -5   5      190.03      211.69     31.86 o 
  -7  -5   5      148.60      122.46     11.30 o 
  -6  -5   5       32.52       35.36      5.61 o 
  -5  -5   5      674.60      636.65     15.61 o 
  -4  -5   5     1563.20     1608.12     30.78 o 
  -3  -5   5     1058.11     1126.15     22.34 o 
  -2  -5   5      243.93      215.50     11.50 o 
  -1  -5   5      174.12      180.28     10.12 o 
   0  -5   5       30.91       25.86      8.49 o 
   1  -5   5      246.16      252.19      7.36 o 
   2  -5   5       68.39       40.40      5.09 o 
   3  -5   5        1.81        8.84      7.01 o 
   4  -5   5      125.15      129.21      7.03 o 
   5  -5   5      649.70      728.08     14.60 o 
   6  -5   5      488.48      523.53     11.79 o 
   7  -5   5      628.18      593.27     18.08 o 
   8  -5   5       94.06       91.02     10.95 o 
   9  -5   5      163.57      189.08     25.18 o 
  -8  -4   5        8.57        3.60     22.09 o 
  -7  -4   5      197.57      202.11      9.99 o 
  -6  -4   5      189.77      181.72      8.53 o 
  -5  -4   5      359.84      340.73     12.74 o 
  -4  -4   5       49.48       58.39      4.44 o 
  -3  -4   5       18.76       15.91      4.59 o 
  -2  -4   5      149.70      138.74      5.92 o 
  -1  -4   5     2226.18     1855.38     32.76 o 
   0  -4   5      324.62      366.19      9.60 o 
   1  -4   5      598.28      710.41     14.23 o 
   2  -4   5      544.25      582.79     14.07 o 
   3  -4   5     2296.54     2277.82     36.18 o 
   4  -4   5     1844.89     1778.43     30.07 o 
   5  -4   5      506.26      459.37     11.14 o 
   6  -4   5      207.94      229.73     14.07 o 
   7  -4   5       46.97       47.78      7.14 o 
   8  -4   5      328.50      331.76     13.15 o 
   9  -4   5      225.89      250.74     34.43 o 
  -9  -3   5       46.16       46.76     34.43 o 
  -8  -3   5      107.52       80.53     14.20 o 
  -7  -3   5      520.46      488.58      9.86 o 
  -6  -3   5       34.43       36.53      6.63 o 
  -5  -3   5      518.85      541.92     13.84 o 
  -4  -3   5      950.47      930.30     16.29 o 
  -3  -3   5       92.41       68.05      4.60 o 
  -2  -3   5     3945.18     4084.23     65.84 o 
  -1  -3   5      544.49      565.64     12.55 o 
   0  -3   5      920.29      982.99     17.84 o 
   1  -3   5     3317.52     3566.92     51.75 o 
   2  -3   5    11869.35    12214.20    166.09 o 
   3  -3   5      539.02      489.73     11.98 o 
   4  -3   5        8.94        1.72      4.60 o 
   5  -3   5      748.52      725.42     16.49 o 
   6  -3   5     2148.97     2261.64     52.25 o 
   7  -3   5      256.69      228.54     11.42 o 
   8  -3   5      518.16      511.05     30.63 o 
   9  -3   5      162.36      150.16     24.41 o 
  -9  -2   5      276.48      278.11     25.52 o 
  -8  -2   5        6.58       -6.32     14.86 o 
  -7  -2   5      612.69      568.95     22.92 o 
  -6  -2   5      365.91      381.25     16.11 o 
  -5  -2   5      301.36      312.24      9.18 o 
  -4  -2   5      337.24      305.04      7.30 o 
  -3  -2   5     1408.59     1517.35     27.50 o 
  -2  -2   5       55.75       91.01      5.41 o 
  -1  -2   5      411.92      397.36     10.03 o 
   0  -2   5      887.52      756.81     12.44 o 
   1  -2   5     8292.04     8607.76    119.12 o 
   2  -2   5        6.87       14.36      9.69 o 
   3  -2   5      808.22      779.95     18.26 o 
   4  -2   5      526.96      466.73     12.48 o 
   5  -2   5     1860.50     1876.16     36.06 o 
   6  -2   5        3.59        6.21      5.56 o 
   7  -2   5        7.37        8.30      7.44 o 
   8  -2   5       30.67       37.67     10.23 o 
   9  -2   5       66.09       22.69     15.07 o 
  -9  -1   5        0.89      -23.12     23.12 o 
  -8  -1   5      474.30      386.84     18.91 o 
  -7  -1   5      497.79      546.22     21.80 o 
  -6  -1   5       36.22       21.84      7.34 o 
  -5  -1   5        1.24       -5.06      5.85 o 
  -4  -1   5      331.96      343.40      6.89 o 
  -3  -1   5     5195.69     5296.50     68.81 o 
  -2  -1   5     1758.31     1675.14     21.88 o 
  -1  -1   5     1173.10      990.46     14.54 o 
   0  -1   5      151.77      176.55      5.38 o 
   1  -1   5     9613.88     9934.13    175.07 o 
   2  -1   5     4115.57     4296.85     71.48 o 
   3  -1   5      485.01      413.88      9.99 o 
   4  -1   5      338.09      351.32     11.22 o 
   5  -1   5      211.42      183.08      8.44 o 
   6  -1   5      383.11      412.76     12.79 o 
   7  -1   5      237.08      260.98     11.59 o 
   8  -1   5      140.01      144.89     24.15 o 
   9  -1   5        9.27        7.19     15.41 o 
 -10   0   5       54.65       41.51     18.15 o 
  -9   0   5       98.53       86.44     27.49 o 
  -8   0   5      135.10      128.49     26.77 o 
  -7   0   5        2.39        0.05      7.65 o 
  -6   0   5      113.95      104.89      8.15 o 
  -5   0   5      785.10      822.17     19.29 o 
  -4   0   5     2717.15     2913.51     36.77 o 
  -3   0   5      312.89      299.38      6.01 o 
  -2   0   5        0.20       -3.01      3.01 o 
  -1   0   5     1399.97     1178.97     17.57 o 
   0   0   5      432.19      402.87     10.19 o 
   1   0   5      934.35      995.70     21.91 o 
   2   0   5     3304.24     3450.67     55.70 o 
   3   0   5      129.97      103.63      7.52 o 
   4   0   5      399.21      419.28     11.51 o 
   5   0   5      343.97      329.32     10.42 o 
   6   0   5      422.45      443.50     14.20 o 
   7   0   5       40.58       49.71     12.13 o 
   8   0   5       36.80       54.46     22.09 o 
 -10   1   5       12.48       35.86     14.90 o 
  -9   1   5      214.37      207.34     23.12 o 
  -8   1   5       35.46       16.97     13.42 o 
  -7   1   5     2139.87     2232.19     58.88 o 
  -6   1   5      465.66      448.40     14.51 o 
  -5   1   5      310.14      451.42   5175.55 o 
  -4   1   5      437.65      459.94      8.60 o 
  -3   1   5     4527.88     4742.37     49.68 o 
  -2   1   5     4722.03     4242.36     49.66 o 
  -1   1   5     1108.26     1010.82     18.44 o 
   0   1   5      196.57      167.05      8.83 o 
   1   1   5       95.43      147.19     11.15 o 
   2   1   5       49.94       26.26     14.46 o 
   3   1   5      341.94      295.66     11.17 o 
   4   1   5     1495.57     1554.26     30.84 o 
   5   1   5      575.02      613.74     16.87 o 
   6   1   5      710.43      699.59     21.63 o 
   7   1   5      518.37      493.17     18.28 o 
   8   1   5      328.31      277.46     27.75 o 
 -10   2   5       53.16       59.87     15.07 o 
  -9   2   5       73.67       62.98     15.66 o 
  -8   2   5      162.29      165.89     11.25 o 
  -7   2   5       77.50       69.03      9.01 o 
  -6   2   5      448.60      510.30     14.56 o 
  -5   2   5     5248.70     5514.97     62.96 o 
  -4   2   5     5739.59     5927.41     64.03 o 
  -3   2   5      394.33      342.61      8.45 o 
  -2   2   5       16.76       52.80      6.91 o 
  -1   2   5       98.99      101.62      6.98 o 
   0   2   5      124.93      229.21     13.26 o 
   1   2   5     1434.78     1394.39     34.09 o 
   2   2   5      359.14      373.90     11.37 o 
   3   2   5       11.21        0.85      6.70 o 
   4   2   5      112.53       87.81      7.83 o 
   5   2   5      319.03      311.67     14.26 o 
   6   2   5     1003.58     1053.86     25.40 o 
   7   2   5      226.27      195.85     25.18 o 
   8   2   5        7.37        4.62     16.96 o 
 -10   3   5       66.26       47.79     15.47 o 
  -9   3   5        8.86       16.91     13.43 o 
  -8   3   5      339.01      315.53     16.32 o 
  -7   3   5     1937.19     1981.16     43.22 o 
  -6   3   5      332.87      336.67      6.24 o 
  -5   3   5     3075.63     3157.88     39.17 o 
  -4   3   5     3442.88     3449.56     41.82 o 
  -3   3   5      775.72      751.87     29.71 o 
  -2   3   5     2031.18     1955.56     41.83 o 
  -1   3   5      862.44      923.79     20.26 o 
   0   3   5       72.98       89.71      7.57 o 
   1   3   5      155.67      141.02      8.90 o 
   2   3   5     1577.71     1587.65     61.55 o 
   3   3   5     1857.27     1876.13     38.84 o 
   4   3   5        4.92       16.63      8.46 o 
   5   3   5       67.47       41.37      8.75 o 
   6   3   5       36.52       41.86      9.41 o 
   7   3   5      260.69      288.25     28.77 o 
 -10   4   5       10.16       13.07     16.44 o 
  -9   4   5      115.21      112.27     14.57 o 
  -8   4   5      462.12      428.33     17.21 o 
  -7   4   5        7.48       11.47      2.48 o 
  -6   4   5      275.40      242.51      6.68 o 
  -5   4   5      463.24      463.63      7.58 o 
  -4   4   5      801.82      771.64     11.86 o 
  -3   4   5      230.98      179.70      7.03 o 
  -2   4   5     1348.99     1339.07     35.38 o 
  -1   4   5       93.73       82.76      7.44 o 
   0   4   5      650.56      530.15     14.83 o 
   1   4   5      514.85      564.89     15.28 o 
   2   4   5      695.01      700.59     30.70 o 
   3   4   5      805.47      781.55     22.27 o 
   4   4   5      377.23      369.14     16.61 o 
   5   4   5      268.96      305.45     17.12 o 
   6   4   5      604.95      604.45     26.34 o 
   7   4   5      353.60      339.63     37.51 o 
 -10   5   5      236.66      173.67     24.15 o 
  -9   5   5       21.95       37.80     24.41 o 
  -8   5   5       71.58       67.72      4.74 o 
  -7   5   5        2.18        2.43      4.55 o 
  -6   5   5      595.63      625.13     11.77 o 
  -5   5   5     1175.77     1179.92     21.24 o 
  -4   5   5       48.57       31.20      5.82 o 
  -3   5   5        0.32       -3.41      5.76 o 
  -2   5   5       50.05       31.94      6.04 o 
  -1   5   5      696.45      647.82     18.54 o 
   0   5   5      662.85      596.60     17.24 o 
   1   5   5        1.19      -10.65     10.65 o 
   2   5   5      207.29      225.62     20.71 o 
   3   5   5      715.68      780.92     35.38 o 
   4   5   5      566.68      578.62     28.18 o 
   5   5   5      269.08      289.12     19.08 o 
   6   5   5       45.70       29.69     14.52 o 
 -10   6   5        5.78       -8.73     24.66 o 
  -9   6   5      311.56      329.64     26.47 o 
  -8   6   5      379.03      363.97     12.30 o 
  -7   6   5      138.78      122.59      5.56 o 
  -6   6   5       35.21       31.14      4.71 o 
  -5   6   5        7.57       16.58      4.80 o 
  -4   6   5     2938.25     2994.83     51.02 o 
  -3   6   5     3260.87     3398.95     56.33 o 
  -2   6   5      358.28      339.68     12.83 o 
  -1   6   5      707.41      712.97     21.43 o 
   0   6   5      708.31      741.35     21.08 o 
   1   6   5      858.00      883.91     25.68 o 
   2   6   5      245.18      224.20     10.93 o 
   3   6   5      316.56      299.66     16.95 o 
   4   6   5        0.14       13.02     10.08 o 
   5   6   5       70.85       35.65     12.95 o 
   6   6   5      100.26      101.73     31.34 o 
 -10   7   5      493.02      556.97     51.89 o 
  -9   7   5       96.09      107.39     14.13 o 
  -8   7   5      106.20       98.38      9.45 o 
  -7   7   5      395.44      363.31     11.64 o 
  -6   7   5      499.51      518.72     12.63 o 
  -5   7   5     1674.82     1650.09     30.78 o 
  -4   7   5       48.02       65.16      5.87 o 
  -3   7   5        2.50        0.50      6.82 o 
  -2   7   5     1409.69     1328.14     35.31 o 
  -1   7   5     1402.79     1369.56     36.75 o 
   0   7   5      705.91      730.99     28.70 o 
   1   7   5        2.45        5.47      8.89 o 
   2   7   5      164.26      149.94     11.66 o 
   3   7   5     1126.25     1156.55     49.16 o 
   4   7   5     1058.44     1136.63     43.00 o 
   5   7   5       61.99       32.94     27.23 o 
 -10   8   5        2.92      -22.61     35.45 o 
  -9   8   5      215.07      225.76     20.04 o 
  -8   8   5      165.94      158.23     12.89 o 
  -7   8   5      288.83      291.20     11.09 o 
  -6   8   5      411.63      366.86     12.38 o 
  -5   8   5       28.13       24.91      6.47 o 
  -4   8   5       33.60       43.23      7.91 o 
  -3   8   5       83.06       77.60     10.37 o 
  -2   8   5     1070.44     1053.25     33.44 o 
  -1   8   5      414.61      406.10     17.01 o 
   0   8   5       35.69       60.34     11.75 o 
   1   8   5       10.31       24.02     16.50 o 
   2   8   5      685.33      645.14     29.18 o 
   3   8   5      352.62      397.33     29.51 o 
   4   8   5        0.56       11.91     15.42 o 
  -9   9   5       18.83        3.07     14.53 o 
  -8   9   5       14.07       -8.55     15.15 o 
  -7   9   5       84.24       78.99      7.91 o 
  -6   9   5      263.00      253.82     11.05 o 
  -5   9   5      320.70      350.19     12.28 o 
  -4   9   5      129.07      127.07     10.18 o 
  -3   9   5      160.09      150.60     10.02 o 
  -2   9   5      106.04       95.51     10.68 o 
  -1   9   5      267.44      246.02     14.81 o 
   0   9   5      476.07      454.53     27.66 o 
   1   9   5      182.05      108.38     23.12 o 
   2   9   5       36.45       54.27     23.70 o 
   3   9   5       41.62       60.41     16.03 o 
  -9  10   5        5.16      -23.38     23.38 o 
  -8  10   5       54.77       43.83     16.70 o 
  -7  10   5      665.64      700.25     28.02 o 
  -6  10   5      202.81      233.47     12.12 o 
  -5  10   5       54.48       58.55     11.23 o 
  -4  10   5        7.97        0.65      9.54 o 
  -3  10   5      718.82      713.43     27.89 o 
  -2  10   5       32.65       48.86     11.99 o 
  -1  10   5       11.19       38.89     21.56 o 
   0  10   5        0.51        6.10     18.16 o 
   1  10   5       41.56       60.63     26.89 o 
   2  10   5      164.62      206.31     29.70 o 
  -8  11   5      157.96      170.75     19.76 o 
  -7  11   5        8.69        1.11     17.11 o 
  -6  11   5      134.69      174.80     17.19 o 
  -5  11   5       55.70       40.13     14.02 o 
  -4  11   5      402.58      429.80     34.19 o 
  -3  11   5       95.88      107.36     15.18 o 
  -2  11   5      125.00       89.28     21.12 o 
  -1  11   5      373.19      374.30     39.82 o 
   0  11   5      110.81      120.52     23.64 o 
   1  11   5       31.38       22.87     26.29 o 
  -7  12   5      253.88      328.44     42.13 o 
  -6  12   5      243.13      276.77     31.65 o 
  -5  12   5       47.85       24.47     19.55 o 
  -4  12   5       22.15        7.02     19.60 o 
  -3  12   5      191.30      196.12     20.56 o 
  -2  12   5      118.35      103.81     15.84 o 
  -1  12   5       54.23       47.45     15.88 o 
   1 -13   6      167.96      232.17     31.38 o 
   2 -13   6      418.29      505.52     40.75 o 
   3 -13   6        8.11       22.92     21.07 o 
   4 -13   6        8.63        8.67     21.63 o 
  -1 -12   6       16.15       11.79     13.08 o 
   0 -12   6      189.68      196.74     21.55 o 
   1 -12   6      530.72      507.52     27.44 o 
   2 -12   6        5.37        7.45     13.53 o 
   3 -12   6       33.50       28.00     25.43 o 
   4 -12   6       14.15       50.94     24.47 o 
   5 -12   6      264.04      251.99     30.88 o 
   6 -12   6      287.34      326.85     27.26 o 
  -3 -11   6      108.45      102.89     18.80 o 
  -2 -11   6       90.70       70.25     15.46 o 
  -1 -11   6       18.05        6.20     12.45 o 
   0 -11   6       78.45       68.82     13.69 o 
   1 -11   6      139.67      130.87     12.36 o 
   2 -11   6      243.95      246.13     17.84 o 
   3 -11   6      349.24      353.35     17.45 o 
   4 -11   6      178.60      193.30     19.31 o 
   5 -11   6       86.06       86.63     13.30 o 
   6 -11   6       47.71       44.76     11.84 o 
   7 -11   6      172.41      163.34     19.12 o 
  -4 -10   6      121.58       92.95     17.16 o 
  -3 -10   6       40.32       29.35     14.67 o 
  -2 -10   6       74.91       88.22     11.48 o 
  -1 -10   6      358.05      369.83     20.91 o 
   0 -10   6     1542.60     1625.03     45.96 o 
   1 -10   6      736.00      754.92     25.64 o 
   2 -10   6      776.82      773.65     24.01 o 
   3 -10   6      382.17      364.66     15.99 o 
   4 -10   6      259.09      282.19     13.73 o 
   5 -10   6      390.04      378.02     22.37 o 
   6 -10   6      653.23      660.18     22.88 o 
   7 -10   6       78.85       77.35     16.89 o 
   8 -10   6        4.39      -13.78     21.96 o 
  -5  -9   6      156.09      185.49     28.77 o 
  -4  -9   6       90.17       92.09     26.98 o 
  -3  -9   6      587.44      604.82     28.55 o 
  -2  -9   6       52.77       51.99      9.06 o 
  -1  -9   6      251.51      265.13     14.98 o 
   0  -9   6      481.02      481.10     16.89 o 
   1  -9   6        9.79        8.89      8.84 o 
   2  -9   6       25.31       23.90      8.24 o 
   3  -9   6      118.84      117.38     11.41 o 
   4  -9   6      828.68      833.64     19.50 o 
   5  -9   6      243.05      217.80     14.20 o 
   6  -9   6      121.22      119.90     13.98 o 
   7  -9   6      107.81      127.19     15.87 o 
   8  -9   6      119.22      111.28     17.74 o 
  -6  -8   6       27.65       31.35     16.89 o 
  -5  -8   6      400.85      422.35     37.51 o 
  -4  -8   6      571.83      600.32     24.61 o 
  -3  -8   6        3.97        3.62     10.75 o 
  -2  -8   6      459.94      502.94     16.02 o 
  -1  -8   6        0.45       10.40      6.94 o 
   0  -8   6      895.00      865.23     22.06 o 
   1  -8   6      676.20      727.48     18.78 o 
   2  -8   6     2229.81     2247.81     43.83 o 
   3  -8   6     1307.85     1353.22     27.02 o 
   4  -8   6       23.66       29.56      8.49 o 
   5  -8   6       45.46       49.66      7.85 o 
   6  -8   6        3.96       16.16     10.50 o 
   7  -8   6      152.22      167.91     13.47 o 
   8  -8   6        3.38       18.28     13.19 o 
  -7  -7   6       27.48        9.30     15.45 o 
  -6  -7   6      461.41      515.01     32.08 o 
  -5  -7   6      245.78      244.76     13.13 o 
  -4  -7   6      197.50      203.39     10.88 o 
  -3  -7   6      181.93      171.91      9.71 o 
  -2  -7   6      933.41     1010.65     23.17 o 
  -1  -7   6     2195.35     2301.33     42.80 o 
   0  -7   6      867.93      937.83     21.24 o 
   1  -7   6       30.23       38.72      6.52 o 
   2  -7   6       13.95       14.67      5.12 o 
   3  -7   6      506.37      476.10     15.43 o 
   4  -7   6      294.27      321.79     12.36 o 
   5  -7   6      350.20      328.20     11.95 o 
   6  -7   6       56.44       53.25      8.89 o 
   7  -7   6      188.40      176.00     12.23 o 
   8  -7   6      417.00      453.24     22.31 o 
   9  -7   6      171.71      163.39     26.72 o 
  -7  -6   6      469.91      488.52     29.60 o 
  -6  -6   6      167.53      153.85     15.43 o 
  -5  -6   6      496.44      489.54     13.10 o 
  -4  -6   6      525.93      511.06     12.98 o 
  -3  -6   6      812.95      853.75     16.69 o 
  -2  -6   6      444.46      477.96     13.09 o 
  -1  -6   6        0.31        6.79      6.69 o 
   0  -6   6     1372.58     1400.90     28.23 o 
   1  -6   6     1640.12     1610.37     26.95 o 
   2  -6   6      440.45      450.83     10.80 o 
   3  -6   6     1287.86     1299.74     28.65 o 
   4  -6   6      207.70      182.66      6.49 o 
   5  -6   6      557.06      570.74     12.11 o 
   6  -6   6     1587.62     1605.15     29.63 o 
   7  -6   6      758.02      775.30     25.84 o 
   8  -6   6      256.89      275.92     20.35 o 
   9  -6   6        4.58      -23.64     23.64 o 
  -8  -5   6       81.63       43.67     38.02 o 
  -7  -5   6       31.93       31.44     11.56 o 
  -6  -5   6      103.41      126.15     10.80 o 
  -5  -5   6      646.75      695.94     16.01 o 
  -4  -5   6     1222.24     1251.29     23.84 o 
  -3  -5   6        4.65        0.99      3.59 o 
  -2  -5   6     1310.80     1235.49     31.52 o 
  -1  -5   6     1883.72     1995.40     60.50 o 
   0  -5   6     2057.37     2041.91     36.39 o 
   1  -5   6      117.09       79.95      5.79 o 
   2  -5   6       27.57       43.97      4.26 o 
   3  -5   6       28.66       20.90      4.50 o 
   4  -5   6       13.42        6.14      4.28 o 
   5  -5   6       19.61       20.68      5.70 o 
   6  -5   6      625.53      632.16     14.48 o 
   7  -5   6       11.47       -0.78      8.12 o 
   8  -5   6      150.15      161.51     16.67 o 
   9  -5   6       43.64       79.64     20.55 o 
  -8  -4   6       58.33       81.70     26.72 o 
  -7  -4   6      185.81      199.96      7.57 o 
  -6  -4   6      162.40      133.12      6.85 o 
  -5  -4   6       20.07       18.41      4.20 o 
  -4  -4   6      596.81      649.67     14.32 o 
  -3  -4   6     3480.71     3561.45     54.52 o 
  -2  -4   6      931.28      791.33     17.93 o 
  -1  -4   6      157.73      127.82      7.82 o 
   0  -4   6      506.15      521.66     13.41 o 
   1  -4   6     1144.16     1158.33     19.61 o 
   2  -4   6      529.97      582.31     16.71 o 
   3  -4   6      457.24      425.50     11.14 o 
   4  -4   6       36.31       49.07      5.01 o 
   5  -4   6        2.61        0.99      4.17 o 
   6  -4   6       32.64       41.91      6.26 o 
   7  -4   6      453.52      477.59     24.25 o 
   8  -4   6      591.46      621.90     37.74 o 
   9  -4   6      183.80      170.07     24.66 o 
  -9  -3   6      332.96      349.00     30.71 o 
  -8  -3   6       18.34       35.31     31.60 o 
  -7  -3   6       84.08       78.94     13.98 o 
  -6  -3   6     1165.70     1117.65     18.74 o 
  -5  -3   6      754.01      746.32     14.88 o 
  -4  -3   6      282.23      281.75      6.94 o 
  -3  -3   6     1891.54     1949.69     30.95 o 
  -2  -3   6      351.68      450.25     12.24 o 
  -1  -3   6     1464.95     1514.62     23.39 o 
   0  -3   6     2299.19     2298.84     34.19 o 
   1  -3   6     1631.38     1807.91     31.37 o 
   2  -3   6     3134.38     3386.58     50.49 o 
   3  -3   6      174.01      160.27      6.67 o 
   4  -3   6     1034.93      984.54     19.86 o 
   5  -3   6       35.56       41.56      9.35 o 
   6  -3   6      113.47      124.69      7.89 o 
   7  -3   6      123.17      107.67     10.30 o 
   8  -3   6      233.20      227.40     13.88 o 
   9  -3   6      136.63      195.76     29.80 o 
  -9  -2   6       90.05       74.87     18.16 o 
  -8  -2   6      223.91      224.45     17.26 o 
  -7  -2   6     1587.44     1557.80     38.57 o 
  -6  -2   6      218.33      231.56     13.19 o 
  -5  -2   6      446.93      478.82      9.70 o 
  -4  -2   6        1.16        0.71      5.36 o 
  -3  -2   6     1695.28     1680.59     28.90 o 
  -2  -2   6     3693.19     3719.07     52.25 o 
  -1  -2   6      125.23      158.66      6.84 o 
   0  -2   6     1851.18     1962.87     30.60 o 
   1  -2   6      693.24      819.52     19.30 o 
   2  -2   6     5177.68     5351.59     86.71 o 
   3  -2   6      321.77      276.62     10.71 o 
   4  -2   6      133.09      137.12      7.36 o 
   5  -2   6       20.07       16.86      7.93 o 
   6  -2   6      791.43      756.80     20.21 o 
   7  -2   6      914.01     1003.13     28.01 o 
   8  -2   6      431.38      466.09     21.90 o 
   9  -2   6      284.27      292.87     31.34 o 
  -9  -1   6      632.82      645.39     37.08 o 
  -8  -1   6      386.65      390.57     25.45 o 
  -7  -1   6        2.78        9.16     12.68 o 
  -6  -1   6      150.73      177.62     10.00 o 
  -5  -1   6      473.04      444.99      8.53 o 
  -4  -1   6      467.74      470.98      8.66 o 
  -3  -1   6     1501.42     1467.69     22.50 o 
  -2  -1   6      576.03      625.44     10.80 o 
  -1  -1   6       29.89       72.29      4.58 o 
   0  -1   6       72.26       99.39      5.99 o 
   1  -1   6     4048.73     4002.66     63.97 o 
   2  -1   6      250.52      223.11      8.07 o 
   3  -1   6       48.54       39.38      4.82 o 
   4  -1   6      252.30      243.69     10.40 o 
   5  -1   6      344.76      377.33     11.83 o 
   6  -1   6      496.37      553.83     16.31 o 
   7  -1   6      181.25      165.67     11.51 o 
   8  -1   6       25.01       11.30     16.44 o 
 -10   0   6      108.59      103.79     20.97 o 
  -9   0   6        0.44       16.39     15.79 o 
  -8   0   6      624.62      588.13     26.57 o 
  -7   0   6     1586.85     1688.06     39.82 o 
  -6   0   6      466.91      436.18     15.57 o 
  -5   0   6      125.99      129.06      8.10 o 
  -4   0   6      375.70      380.84      9.98 o 
  -3   0   6     1759.87     1780.36     22.47 o 
  -2   0   6     2753.13     2804.03     32.42 o 
  -1   0   6       66.25       87.25      6.18 o 
   0   0   6     4416.08     4237.52     65.21 o 
   1   0   6      809.96      785.89     19.06 o 
   2   0   6      106.69       51.62      6.01 o 
   3   0   6     1380.08     1483.72     27.74 o 
   4   0   6      690.59      719.17     16.63 o 
   5   0   6       68.90       77.19      8.31 o 
   6   0   6        2.54        5.97      7.29 o 
   7   0   6     1190.16     1241.43     35.49 o 
   8   0   6      174.10      186.51     30.31 o 
 -10   1   6       12.94       -2.58     14.63 o 
  -9   1   6       72.79       42.35     19.01 o 
  -8   1   6      694.16      718.24     23.69 o 
  -7   1   6     1871.01     1916.53     43.91 o 
  -6   1   6       96.92       99.50      8.30 o 
  -5   1   6        7.45        4.71      5.49 o 
  -4   1   6      264.94      222.78      4.76 o 
  -3   1   6     1230.87     1169.64     15.09 o 
  -2   1   6       87.40       87.15      4.69 o 
  -1   1   6        9.52       48.81     11.56 o 
   0   1   6      557.58      626.61     15.28 o 
   1   1   6     3344.95     3153.65     57.33 o 
   2   1   6     1204.45     1215.75     31.29 o 
   3   1   6       83.06       76.56     12.24 o 
   4   1   6      119.76      103.88     10.18 o 
   5   1   6     1669.64     1640.12     34.75 o 
   6   1   6     1860.20     1982.55     65.56 o 
   7   1   6       29.82       28.85     10.68 o 
   8   1   6      105.11       83.24     27.75 o 
 -10   2   6       66.26       96.83     23.89 o 
  -9   2   6      143.86      147.59     15.06 o 
  -8   2   6      127.64      126.50     11.02 o 
  -7   2   6      786.80      761.27     21.78 o 
  -6   2   6       63.00       52.39      7.83 o 
  -5   2   6     1121.05     1151.73     17.25 o 
  -4   2   6       20.94       16.51      3.54 o 
  -3   2   6     3498.99     3677.67     44.19 o 
  -2   2   6      297.02      268.97      8.52 o 
  -1   2   6     1220.34     1278.07     87.67 o 
   0   2   6     3761.61     3507.24     65.09 o 
   1   2   6       83.19      100.63      9.86 o 
   2   2   6     1160.71     1246.09     27.13 o 
   3   2   6      143.96      147.85      9.89 o 
   4   2   6     1061.57     1032.01     31.60 o 
   5   2   6       76.60       75.42      8.62 o 
   6   2   6      295.66      297.51     15.13 o 
   7   2   6       25.59       25.56     11.80 o 
 -10   3   6       67.64       68.52     17.76 o 
  -9   3   6      566.12      568.13     29.40 o 
  -8   3   6       74.18       97.14     13.90 o 
  -7   3   6      585.41      583.69     17.76 o 
  -6   3   6      327.71      292.05      8.18 o 
  -5   3   6      198.85      227.88      5.54 o 
  -4   3   6      916.19      776.48     11.92 o 
  -3   3   6      136.44      109.09      5.59 o 
  -2   3   6      359.23      336.72     10.87 o 
  -1   3   6       36.89       26.69      7.52 o 
   0   3   6     2022.42     2019.12     43.53 o 
   1   3   6     5260.26     5492.97     99.35 o 
   2   3   6     1092.42     1056.85     25.66 o 
   3   3   6     1187.92     1170.43     33.31 o 
   4   3   6        5.87       10.38      7.82 o 
   5   3   6      570.41      580.85     24.65 o 
   6   3   6       16.33       25.24      8.42 o 
   7   3   6      579.21      535.90     44.19 o 
 -10   4   6      144.52      155.78     21.45 o 
  -9   4   6      137.84      139.74     14.32 o 
  -8   4   6       27.80       14.51     11.05 o 
  -7   4   6        5.88       12.49      4.82 o 
  -6   4   6     1858.66     2026.40     30.89 o 
  -5   4   6     2760.21     2853.29     36.59 o 
  -4   4   6      176.96      195.02      6.53 o 
  -3   4   6       27.87       15.25      7.72 o 
  -2   4   6     2200.63     2197.32     37.89 o 
  -1   4   6     4916.26     4775.15     89.84 o 
   0   4   6     1469.21     1542.44     60.59 o 
   1   4   6       16.26       -4.42      8.48 o 
   2   4   6      821.59      756.89     29.43 o 
   3   4   6      118.99      116.79     10.33 o 
   4   4   6      571.27      579.40     23.73 o 
   5   4   6       23.00       15.60     13.32 o 
   6   4   6      153.54      138.31     17.44 o 
   7   4   6        3.04       21.58     19.01 o 
 -10   5   6       56.70       48.81     16.44 o 
  -9   5   6       16.85       30.49     12.04 o 
  -8   5   6        6.24        5.19      3.03 o 
  -7   5   6      475.70      443.39     10.35 o 
  -6   5   6     1854.82     1909.23     27.95 o 
  -5   5   6       51.15       54.22      4.74 o 
  -4   5   6      671.38      654.01     13.73 o 
  -3   5   6     2026.60     2080.61     34.52 o 
  -2   5   6     2655.39     2522.26     47.38 o 
  -1   5   6      735.67      744.82     29.59 o 
   0   5   6      151.84      126.48     13.30 o 
   1   5   6      453.65      448.59     26.56 o 
   2   5   6       15.23        4.26      8.23 o 
   3   5   6       64.54       60.36     13.87 o 
   4   5   6      241.61      226.87     23.05 o 
   5   5   6        0.45      -12.02     12.02 o 
   6   5   6       44.56       27.63     13.88 o 
 -10   6   6      170.01      199.36     35.97 o 
  -9   6   6      103.43       88.55     24.06 o 
  -8   6   6        7.85       -2.51      8.23 o 
  -7   6   6       14.64       23.33      5.41 o 
  -6   6   6      236.86      218.15     10.34 o 
  -5   6   6      934.07      888.34     22.94 o 
  -4   6   6       31.94       47.79      5.86 o 
  -3   6   6       29.22       33.27      6.87 o 
  -2   6   6      401.73      389.09     14.64 o 
  -1   6   6      959.76     1031.70     34.34 o 
   0   6   6      324.04      301.33     14.33 o 
   1   6   6       23.41       19.59      8.49 o 
   2   6   6       25.48       23.41     12.15 o 
   3   6   6      158.77      162.85     19.38 o 
   4   6   6      362.30      332.28     17.15 o 
   5   6   6       61.17       37.77     13.44 o 
 -10   7   6       74.29       59.09     27.75 o 
  -9   7   6       10.17       -1.08     10.28 o 
  -8   7   6      617.64      601.07     23.57 o 
  -7   7   6      229.30      193.71      8.01 o 
  -6   7   6        6.78       -0.90      5.30 o 
  -5   7   6       93.00       79.49      6.57 o 
  -4   7   6      108.98      128.27      8.81 o 
  -3   7   6      311.33      274.42     10.16 o 
  -2   7   6      555.09      540.55     20.27 o 
  -1   7   6      325.36      309.60     17.24 o 
   0   7   6      127.12      142.05     10.69 o 
   1   7   6      169.20      177.31     11.77 o 
   2   7   6      683.12      682.48     28.95 o 
   3   7   6      622.88      678.50     31.79 o 
   4   7   6      121.81      111.96     19.86 o 
   5   7   6      104.37      157.08     25.42 o 
 -10   8   6       39.30       43.67     36.99 o 
  -9   8   6      248.86      232.41     51.38 o 
  -8   8   6        1.70       17.68      9.62 o 
  -7   8   6       91.62       84.78      8.06 o 
  -6   8   6      309.93      308.96     10.73 o 
  -5   8   6     1041.68     1039.99     28.29 o 
  -4   8   6       75.35       71.74      7.91 o 
  -3   8   6      145.00      135.16     10.42 o 
  -2   8   6       74.67       81.25     11.07 o 
  -1   8   6      531.21      516.93     20.67 o 
   0   8   6      565.94      515.11     24.25 o 
   1   8   6      710.87      745.72     30.77 o 
   2   8   6      342.29      334.21     20.83 o 
   3   8   6        0.10       -4.27     22.22 o 
   4   8   6       55.82       46.76     16.35 o 
  -9   9   6        0.17        9.78     13.46 o 
  -8   9   6       59.40       54.53     18.54 o 
  -7   9   6      240.91      244.04     11.88 o 
  -6   9   6      254.06      250.32     12.86 o 
  -5   9   6       13.68       20.95      8.62 o 
  -4   9   6       31.54       39.61      8.11 o 
  -3   9   6        2.35        7.28      7.59 o 
  -2   9   6      697.83      755.53     28.63 o 
  -1   9   6      198.25      209.87     18.04 o 
   0   9   6      560.43      525.83     34.68 o 
   1   9   6      186.02      143.04     25.79 o 
   2   9   6      171.55      173.25     77.07 o 
   3   9   6       90.47      101.20     29.54 o 
  -9  10   6      193.02      198.68     19.66 o 
  -8  10   6       36.23       39.28     14.59 o 
  -7  10   6        1.63       -1.56     11.87 o 
  -6  10   6       38.12       36.07      9.48 o 
  -5  10   6      305.60      284.42     14.52 o 
  -4  10   6      211.04      213.86     13.00 o 
  -3  10   6      338.87      350.13     19.65 o 
  -2  10   6        0.39       -5.84     29.54 o 
  -1  10   6       33.33       25.69     22.32 o 
   0  10   6       32.41       18.41     18.50 o 
   1  10   6      201.48      288.61     32.63 o 
   2  10   6        1.75        1.19     35.20 o 
  -8  11   6        5.20       14.00     16.61 o 
  -7  11   6      111.55      110.99     19.23 o 
  -6  11   6      372.56      362.27     22.80 o 
  -5  11   6       44.01       54.65     10.45 o 
  -4  11   6        3.29        3.69     10.98 o 
  -3  11   6       58.26       58.61     16.62 o 
  -2  11   6      441.87      462.94     26.17 o 
  -1  11   6      174.45      191.74     36.99 o 
   0  11   6        5.08        9.10     27.43 o 
  -6  12   6       17.90       27.54     20.59 o 
  -5  12   6        2.13       -8.86     15.26 o 
  -4  12   6       11.88       32.05     22.33 o 
  -3  12   6      156.14      148.56     18.64 o 
  -2  12   6       85.44      117.39     23.91 o 
  -1  12   6        3.48       35.25     31.86 o 
   2 -13   7       25.32       17.89     19.01 o 
   3 -13   7       13.70       11.22     27.26 o 
  -1 -12   7      252.46      244.49     21.02 o 
   0 -12   7       86.70       66.16     21.71 o 
   1 -12   7       28.92       28.62     12.37 o 
   2 -12   7       79.91       90.94     14.93 o 
   3 -12   7       60.03       79.44     17.62 o 
   4 -12   7      149.92      140.03     28.31 o 
   5 -12   7        3.05      -26.62     31.34 o 
  -3 -11   7      180.04      136.34     21.51 o 
  -2 -11   7      217.58      185.64     17.60 o 
  -1 -11   7       74.79       57.90     15.71 o 
   0 -11   7      846.73      875.62     42.04 o 
   1 -11   7      582.34      616.99     26.43 o 
   2 -11   7      115.11       99.45     13.57 o 
   3 -11   7        4.32        5.07      8.18 o 
   4 -11   7      116.42      100.53     20.26 o 
   5 -11   7      170.13      170.50     28.00 o 
   6 -11   7      182.81      198.66     21.65 o 
  -4 -10   7       14.46       53.45     21.48 o 
  -3 -10   7       70.62       58.19     12.23 o 
  -2 -10   7      324.90      321.71     16.95 o 
  -1 -10   7       91.37      102.35     11.38 o 
   0 -10   7       65.49       74.54     14.02 o 
   1 -10   7        3.41       11.58     10.90 o 
   2 -10   7       63.77       67.96     11.28 o 
   3 -10   7       77.17       98.14      9.19 o 
   4 -10   7      274.75      276.89     17.07 o 
   5 -10   7       41.00       23.55     11.72 o 
   6 -10   7        1.91        2.48     15.75 o 
   7 -10   7        3.52       24.07     17.89 o 
  -5  -9   7       72.21       78.36     18.21 o 
  -4  -9   7      493.56      556.86     27.42 o 
  -3  -9   7      317.33      341.24     16.56 o 
  -2  -9   7      197.05      208.71     13.45 o 
  -1  -9   7      189.53      198.10     19.88 o 
   0  -9   7      260.72      269.15     12.12 o 
   1  -9   7      414.68      393.20     14.86 o 
   2  -9   7      219.39      234.49     10.60 o 
   3  -9   7      383.57      415.11     12.85 o 
   4  -9   7        0.51       -6.94     15.50 o 
   5  -9   7      646.70      642.84     22.38 o 
   6  -9   7      483.38      471.54     18.07 o 
   7  -9   7       22.01       29.46     12.58 o 
   8  -9   7       53.49       45.01     15.14 o 
  -6  -8   7       24.81       14.51     19.14 o 
  -5  -8   7      583.36      570.86     35.52 o 
  -4  -8   7      170.92      175.24     12.95 o 
  -3  -8   7       94.63       90.46     11.18 o 
  -2  -8   7      391.57      378.84     14.59 o 
  -1  -8   7       20.28       30.33      7.80 o 
   0  -8   7      327.31      332.56     15.86 o 
   1  -8   7       29.74       10.41      8.26 o 
   2  -8   7       17.34       21.70      5.23 o 
   3  -8   7      368.17      366.01     12.94 o 
   4  -8   7      601.27      607.03     19.10 o 
   5  -8   7      370.05      376.60     13.95 o 
   6  -8   7       38.98       28.61      8.94 o 
   7  -8   7       87.66       85.69     11.21 o 
   8  -8   7       84.78       63.13     19.27 o 
  -7  -7   7       60.40       51.38     16.96 o 
  -6  -7   7      307.03      281.22     23.38 o 
  -5  -7   7       29.37       22.13     18.64 o 
  -4  -7   7      276.97      257.21     10.84 o 
  -3  -7   7       63.75       62.63      8.40 o 
  -2  -7   7      278.19      291.43     11.31 o 
  -1  -7   7      318.72      295.35     11.21 o 
   0  -7   7      926.08      967.46     24.81 o 
   1  -7   7      122.19      131.91      8.57 o 
   2  -7   7     2045.82     2148.93     37.58 o 
   3  -7   7     1389.71     1433.53     30.63 o 
   4  -7   7       63.61       56.44      7.92 o 
   5  -7   7      881.99      794.01     20.39 o 
   6  -7   7     1059.39     1098.41     28.97 o 
   7  -7   7      613.38      638.75     22.11 o 
   8  -7   7      281.03      259.57     24.34 o 
  -7  -6   7       67.43       53.68     18.24 o 
  -6  -6   7     1084.80     1059.97     35.23 o 
  -5  -6   7      590.64      578.76     15.14 o 
  -4  -6   7       19.12       26.13      5.47 o 
  -3  -6   7        5.95       13.34      7.98 o 
  -2  -6   7     1671.89     1706.49     33.56 o 
  -1  -6   7     2443.87     2473.48     47.06 o 
   0  -6   7     1102.41     1177.22     25.00 o 
   1  -6   7      863.77      885.17     20.22 o 
   2  -6   7       81.54       67.08     10.45 o 
   3  -6   7       11.96       14.36      5.77 o 
   4  -6   7      394.22      397.28      9.83 o 
   5  -6   7      844.68      863.02     18.59 o 
   6  -6   7     1136.65     1197.77     26.37 o 
   7  -6   7      121.19       97.68     13.19 o 
   8  -6   7      156.35      155.81     17.25 o 
  -8  -5   7       65.24       62.68     30.31 o 
  -7  -5   7      436.11      441.40     25.28 o 
  -6  -5   7      811.78      792.10     17.50 o 
  -5  -5   7      544.71      537.24     18.08 o 
  -4  -5   7        1.66        0.63      4.43 o 
  -3  -5   7     1714.85     1699.74     35.01 o 
  -2  -5   7     1126.54     1153.83     26.30 o 
  -1  -5   7      122.47      113.07      7.80 o 
   0  -5   7      116.59      116.80      7.63 o 
   1  -5   7      331.22      302.68      7.68 o 
   2  -5   7     1524.57     1538.27     29.44 o 
   3  -5   7     1342.03     1293.71     24.05 o 
   4  -5   7       78.40       64.68      5.78 o 
   5  -5   7      148.82      152.42      7.35 o 
   6  -5   7        7.27        7.64      6.39 o 
   7  -5   7      361.12      350.65     19.35 o 
   8  -5   7      320.07      306.30     21.87 o 
  -8  -4   7      211.24      156.20     37.51 o 
  -7  -4   7       23.08       25.04      5.31 o 
  -6  -4   7      345.66      339.93      9.52 o 
  -5  -4   7       86.27       92.54      4.97 o 
  -4  -4   7      417.79      377.71      9.99 o 
  -3  -4   7     1049.14     1048.09     21.06 o 
  -2  -4   7      758.98      800.21     18.59 o 
  -1  -4   7     1245.13     1207.90     23.86 o 
   0  -4   7      289.40      283.04      8.45 o 
   1  -4   7      977.27      937.92     21.75 o 
   2  -4   7     5028.95     4992.66     75.25 o 
   3  -4   7       20.53       22.72      5.91 o 
   4  -4   7        3.17        5.69      4.74 o 
   5  -4   7       74.86       88.81      7.80 o 
   6  -4   7      620.72      603.60     19.95 o 
   7  -4   7       65.29       53.68      7.37 o 
   8  -4   7       71.85       62.60     13.68 o 
  -9  -3   7        2.48        7.15     19.78 o 
  -8  -3   7       80.34       64.28     16.56 o 
  -7  -3   7      641.33      629.74     26.08 o 
  -6  -3   7      178.94      184.46      5.25 o 
  -5  -3   7      195.93      194.45      7.54 o 
  -4  -3   7      184.41      192.15      6.05 o 
  -3  -3   7      140.59      139.23      6.20 o 
  -2  -3   7     1363.04     1385.62     21.85 o 
  -1  -3   7       51.38       30.94      5.88 o 
   0  -3   7      133.99      122.42      9.27 o 
   1  -3   7      961.91     1081.84     18.57 o 
   2  -3   7    13691.71    13783.14    210.52 o 
   3  -3   7      853.89      897.55     20.34 o 
   4  -3   7        4.05       -1.02      4.08 o 
   5  -3   7      115.47       97.42      7.06 o 
   6  -3   7      821.66      754.24     19.80 o 
   7  -3   7      451.18      459.18     16.80 o 
   8  -3   7      176.56      175.21     29.29 o 
  -9  -2   7      249.36      241.27     23.58 o 
  -8  -2   7      291.13      276.53     19.58 o 
  -7  -2   7       12.14        1.45     11.39 o 
  -6  -2   7       11.32        7.48      7.63 o 
  -5  -2   7      300.95      297.01      7.06 o 
  -4  -2   7     2181.43     2245.42     29.78 o 
  -3  -2   7     1423.77     1409.49     20.84 o 
  -2  -2   7      138.36      172.94      6.55 o 
  -1  -2   7     3503.57     3513.47     43.96 o 
   0  -2   7     3556.29     3684.03     50.15 o 
   1  -2   7     1625.01     1445.83     24.40 o 
   2  -2   7      429.03      394.26     11.67 o 
   3  -2   7        0.99       -1.30      7.37 o 
   4  -2   7       20.91       34.47      8.73 o 
   5  -2   7       79.56       88.22      8.28 o 
   6  -2   7      120.64      122.58      9.53 o 
   7  -2   7      353.45      344.25     14.65 o 
   8  -2   7      158.33      134.18     15.28 o 
  -9  -1   7       52.62       55.33     18.67 o 
  -8  -1   7       68.87       61.71     11.89 o 
  -7  -1   7      785.97      800.83     25.24 o 
  -6  -1   7      196.35      172.64     15.35 o 
  -5  -1   7      179.43      193.04      5.88 o 
  -4  -1   7      100.92       95.85      5.06 o 
  -3  -1   7      461.72      450.27      9.52 o 
  -2  -1   7     1497.46     1513.28     19.77 o 
  -1  -1   7     4472.78     4574.78     66.87 o 
   0  -1   7     2358.81     2503.43     41.86 o 
   1  -1   7       19.60        7.12      5.93 o 
   2  -1   7      971.50      966.41     18.11 o 
   3  -1   7      606.42      631.38     14.05 o 
   4  -1   7      866.67      919.04     20.76 o 
   5  -1   7      763.82      737.98     18.62 o 
   6  -1   7       12.25        0.11      8.17 o 
   7  -1   7       28.64       28.31     10.49 o 
   8  -1   7      102.86      100.71     22.61 o 
 -10   0   7        0.91      -15.61     15.61 o 
  -9   0   7      449.83      475.84     32.03 o 
  -8   0   7      383.80      413.03     20.21 o 
  -7   0   7      424.74      420.38     15.88 o 
  -6   0   7     1096.67     1001.11     26.68 o 
  -5   0   7      272.64      271.36      7.87 o 
  -4   0   7     2994.37     2939.31     39.30 o 
  -3   0   7       93.10       99.86      5.74 o 
  -2   0   7      694.32      710.66     20.59 o 
  -1   0   7       31.33       60.93     31.62 o 
   0   0   7     1044.67      971.20     21.37 o 
   1   0   7      287.66      278.85      9.23 o 
   2   0   7      804.89      823.65     17.17 o 
   3   0   7      279.71      277.19      9.32 o 
   4   0   7        0.22        0.87      6.50 o 
   5   0   7       79.14       83.88      8.09 o 
   6   0   7      150.63      159.42     12.30 o 
   7   0   7      197.80      195.13     13.42 o 
   8   0   7      159.44      165.45     29.29 o 
 -10   1   7      362.21      338.80     27.97 o 
  -9   1   7       54.56       72.90     19.41 o 
  -8   1   7        3.13       -8.93     11.66 o 
  -7   1   7     1298.88     1246.00     33.31 o 
  -6   1   7     2948.82     3061.58     58.99 o 
  -5   1   7      465.99      490.74     11.06 o 
  -4   1   7        1.24       -1.76      4.13 o 
  -3   1   7      791.31      705.17     11.43 o 
  -2   1   7     1573.13     1766.06     25.34 o 
  -1   1   7     2502.16     2409.23     40.88 o 
   0   1   7      890.75      875.23     17.40 o 
   1   1   7      395.24      362.02     12.44 o 
   2   1   7      132.08      107.32      9.02 o 
   3   1   7      958.52     1008.05     24.70 o 
   4   1   7     1309.63     1396.95     30.16 o 
   5   1   7      442.78      442.21     14.40 o 
   6   1   7        5.79        3.96      7.69 o 
   7   1   7      307.66      261.66     36.74 o 
 -10   2   7       82.84      100.67     20.10 o 
  -9   2   7      316.03      284.66     24.16 o 
  -8   2   7      895.28      896.36     32.21 o 
  -7   2   7      885.15      831.21     27.41 o 
  -6   2   7       69.93       69.34     12.84 o 
  -5   2   7       39.97       45.51      3.52 o 
  -4   2   7      827.98      769.44     11.61 o 
  -3   2   7       33.53       17.52      5.13 o 
  -2   2   7       42.54       44.69      5.10 o 
  -1   2   7     1525.16     1508.14     32.87 o 
   0   2   7       66.58       55.36      7.10 o 
   1   2   7      825.44      846.01     20.72 o 
   2   2   7     1940.42     2083.49     44.55 o 
   3   2   7      515.75      564.33     18.05 o 
   4   2   7       48.99       49.13      9.87 o 
   5   2   7      313.71      323.22     15.71 o 
   6   2   7      829.46      774.69     26.70 o 
   7   2   7       19.23       22.09     19.01 o 
 -10   3   7       24.59       29.15     14.94 o 
  -9   3   7       95.13       77.40     15.66 o 
  -8   3   7        4.68       16.76      9.97 o 
  -7   3   7     1213.16     1294.06     29.50 o 
  -6   3   7      173.90      176.02      7.50 o 
  -5   3   7     1037.92     1045.77     15.90 o 
  -4   3   7      671.33      689.01     12.68 o 
  -3   3   7      499.42      505.65     10.10 o 
  -2   3   7        1.40       -5.87      5.87 o 
  -1   3   7     1032.39     1014.64     20.11 o 
   0   3   7      498.94      428.95     14.56 o 
   1   3   7       28.50        8.11      7.34 o 
   2   3   7      340.80      281.92     14.06 o 
   3   3   7       24.07       17.18      9.70 o 
   4   3   7      873.83      860.21     26.38 o 
   5   3   7      489.24      485.55     39.56 o 
   6   3   7        5.76       11.90     12.85 o 
   7   3   7        4.54       -2.06     21.58 o 
 -10   4   7       12.03        4.62     15.41 o 
  -9   4   7      176.97      192.68     24.66 o 
  -8   4   7      981.82     1019.68     42.08 o 
  -7   4   7     1603.15     1709.57     29.38 o 
  -6   4   7     2311.50     2396.76     34.16 o 
  -5   4   7      318.83      328.62      7.31 o 
  -4   4   7       71.50       96.26      5.24 o 
  -3   4   7      548.83      541.30     12.18 o 
  -2   4   7      861.56      855.81     19.40 o 
  -1   4   7      119.66      135.55      8.71 o 
   0   4   7       32.64       34.47      8.59 o 
   1   4   7      588.02      586.54     18.13 o 
   2   4   7      177.58      177.32     11.84 o 
   3   4   7       49.66       43.32     12.36 o 
   4   4   7      422.87      408.98     21.59 o 
   5   4   7       10.84       21.11     10.14 o 
   6   4   7      302.18      298.78     24.73 o 
 -10   5   7      285.70      304.69     32.88 o 
  -9   5   7       75.83      120.35     19.13 o 
  -8   5   7       14.85       20.01      3.09 o 
  -7   5   7      240.50      209.35      7.80 o 
  -6   5   7      166.46      145.35      5.69 o 
  -5   5   7        9.91        9.38      5.20 o 
  -4   5   7     1155.92     1107.17     22.08 o 
  -3   5   7       15.79       16.17      6.29 o 
  -2   5   7      483.67      444.69     13.26 o 
  -1   5   7      658.71      670.53     24.07 o 
   0   5   7     2865.62     3009.43     99.08 o 
   1   5   7      532.09      529.98     18.79 o 
   2   5   7       14.91       22.72      8.88 o 
   3   5   7      345.52      341.09     18.35 o 
   4   5   7      959.45      952.48     35.95 o 
   5   5   7      289.99      321.48     31.21 o 
   6   5   7      277.44      386.39     41.62 o 
 -10   6   7       56.16       54.98     25.69 o 
  -9   6   7        0.31       -1.52     10.78 o 
  -8   6   7      177.31      156.31      7.11 o 
  -7   6   7      972.91      921.04     19.13 o 
  -6   6   7       89.01       89.26      5.55 o 
  -5   6   7      278.83      258.47      8.51 o 
  -4   6   7        8.11        4.78      5.43 o 
  -3   6   7      769.88      776.28     20.44 o 
  -2   6   7      296.07      310.50     13.86 o 
  -1   6   7      830.58      789.12     28.44 o 
   0   6   7       59.58       49.50     10.48 o 
   1   6   7       75.04       68.74     10.93 o 
   2   6   7       38.66       34.37      9.47 o 
   3   6   7      752.12      773.80     32.80 o 
   4   6   7      121.94      105.97     14.32 o 
   5   6   7        6.73       25.83     12.89 o 
 -10   7   7      128.49       69.88     31.86 o 
  -9   7   7       33.33       24.56     10.59 o 
  -8   7   7        1.74       -1.52      7.69 o 
  -7   7   7       12.14        8.39      4.88 o 
  -6   7   7      136.41      137.44      7.37 o 
  -5   7   7      489.59      472.67     13.10 o 
  -4   7   7       17.49        1.78      6.73 o 
  -3   7   7      116.07      128.55     27.07 o 
  -2   7   7        5.29       -1.75      9.63 o 
  -1   7   7      890.52      910.07     28.66 o 
   0   7   7      965.23      948.05     31.36 o 
   1   7   7      359.47      373.24     17.53 o 
   2   7   7      419.88      405.78     22.24 o 
   3   7   7       62.71       93.00     24.15 o 
   4   7   7        8.86       21.18     16.02 o 
  -9   8   7        5.19        1.44     12.88 o 
  -8   8   7       29.08       17.21      9.03 o 
  -7   8   7      364.02      356.48     12.80 o 
  -6   8   7      707.93      725.52     19.74 o 
  -5   8   7      549.77      529.77     15.97 o 
  -4   8   7      569.20      524.54     17.09 o 
  -3   8   7      169.98      223.30     44.63 o 
  -2   8   7     1483.26     1472.91     52.67 o 
  -1   8   7      408.94      382.47     18.53 o 
   0   8   7      200.94      182.75     20.20 o 
   1   8   7       20.44        3.39     20.55 o 
   2   8   7      328.42      276.89     24.51 o 
   3   8   7      178.62      173.75     27.65 o 
  -9   9   7      173.17      144.08     18.34 o 
  -8   9   7      175.43      162.98     18.49 o 
  -7   9   7      205.05      211.92     19.19 o 
  -6   9   7        9.43       12.12      8.59 o 
  -5   9   7       16.12       20.05      9.40 o 
  -4   9   7       65.61       75.49     13.71 o 
  -3   9   7      340.76      349.71     15.60 o 
  -2   9   7       29.10       43.08     16.72 o 
  -1   9   7       21.83       19.60     31.09 o 
   0   9   7      256.71      277.46     36.99 o 
   1   9   7      301.56      370.11     34.68 o 
   2   9   7      200.83      223.01     30.72 o 
  -8  10   7       33.93       38.35     16.51 o 
  -7  10   7       77.49       50.26     14.74 o 
  -6  10   7      150.04      127.25     12.33 o 
  -5  10   7       14.53       35.24     13.69 o 
  -4  10   7        0.88       -3.17     12.86 o 
  -3  10   7      194.86      197.14     14.93 o 
  -2  10   7      129.08      102.72     19.01 o 
  -1  10   7      113.24      141.34     19.97 o 
   0  10   7       53.47       76.38     18.27 o 
   1  10   7        1.36      -25.52     25.52 o 
  -7  11   7       19.79       -9.17     33.65 o 
  -6  11   7        7.34        5.15     16.56 o 
  -5  11   7      151.15      140.37     12.07 o 
  -4  11   7      119.05      101.55     15.52 o 
  -3  11   7       15.99      -11.80     13.81 o 
  -2  11   7       13.51       10.13     15.90 o 
  -1  11   7       34.65       68.31     20.70 o 
   0  11   7       15.40        6.09     25.92 o 
  -5  12   7       48.10       45.22     15.50 o 
  -4  12   7        1.58       14.79     15.77 o 
  -3  12   7        8.26       -0.02     16.12 o 
  -1 -12   8       27.19       37.71     14.93 o 
   0 -12   8      363.17      379.67     23.39 o 
   1 -12   8      318.32      305.07     20.98 o 
   2 -12   8        9.58       34.56     18.52 o 
   3 -12   8      105.77       79.78     27.21 o 
   4 -12   8        1.81      -12.07     26.98 o 
   5 -12   8      253.24      272.46     27.72 o 
  -2 -11   8      114.58      146.76     21.27 o 
  -1 -11   8      226.46      222.13     18.91 o 
   0 -11   8      736.65      766.36     35.44 o 
   1 -11   8        9.80        0.55     15.76 o 
   2 -11   8      108.82      120.22     19.74 o 
   3 -11   8      139.56      133.00     20.35 o 
   4 -11   8      335.35      374.56     28.48 o 
   5 -11   8       55.02       22.58     21.07 o 
   6 -11   8        1.64       -4.65     12.98 o 
  -4 -10   8      352.19      329.61     46.50 o 
  -3 -10   8      390.21      402.49     23.64 o 
  -2 -10   8      112.23       84.15     20.51 o 
  -1 -10   8      120.13      109.80     12.15 o 
   0 -10   8      189.13      182.95     13.94 o 
   1 -10   8      350.68      363.60     18.04 o 
   2 -10   8      147.56      174.00     14.22 o 
   3 -10   8      198.48      196.30     12.83 o 
   4 -10   8        1.00        2.30     13.74 o 
   5 -10   8       52.55       45.86     12.57 o 
   6 -10   8      171.20      139.31     19.62 o 
   7 -10   8       91.22       88.62     13.81 o 
  -5  -9   8       21.04       45.27     31.60 o 
  -4  -9   8       46.34       24.03     15.30 o 
  -3  -9   8        0.06        4.70      9.37 o 
  -2  -9   8       33.41       32.43      9.53 o 
  -1  -9   8      111.73      112.13     12.52 o 
   0  -9   8      697.57      612.92     23.25 o 
   1  -9   8      616.49      566.71     19.71 o 
   2  -9   8        0.07       -8.49      9.89 o 
   3  -9   8      589.36      549.08     19.39 o 
   4  -9   8      700.04      726.20     25.88 o 
   5  -9   8      185.14      157.72     12.80 o 
   6  -9   8       60.14       54.14     10.66 o 
   7  -9   8       13.81      -10.22     15.51 o 
  -6  -8   8       19.03       40.11     19.04 o 
  -5  -8   8        9.99        0.91     17.74 o 
  -4  -8   8      168.31      159.29     19.86 o 
  -3  -8   8      911.66      915.77     28.72 o 
  -2  -8   8     1523.69     1522.34     52.40 o 
  -1  -8   8      872.44      852.61     23.11 o 
   0  -8   8      154.64      124.33      9.88 o 
   1  -8   8       47.77       56.31      8.23 o 
   2  -8   8      643.93      641.97     18.73 o 
   3  -8   8      838.65      817.42     29.49 o 
   4  -8   8        7.43       -7.60      7.60 o 
   5  -8   8      106.80      100.02      8.81 o 
   6  -8   8      144.48      129.14     11.16 o 
   7  -8   8      131.05      130.21     17.44 o 
   8  -8   8       49.50       47.27     35.45 o 
  -6  -7   8      310.04      292.08     32.63 o 
  -5  -7   8      369.70      383.20     41.52 o 
  -4  -7   8      305.03      310.31     20.86 o 
  -3  -7   8      139.94      144.20      9.86 o 
  -2  -7   8       78.87       65.74      7.84 o 
  -1  -7   8      465.78      445.22     15.17 o 
   0  -7   8      740.29      703.25     19.54 o 
   1  -7   8      382.46      397.08     13.14 o 
   2  -7   8        2.93       27.30     10.99 o 
   3  -7   8       31.98       39.85      7.09 o 
   4  -7   8      138.06      126.10      8.69 o 
   5  -7   8      433.39      442.57     16.18 o 
   6  -7   8      462.67      442.01     16.83 o 
   7  -7   8        8.65        5.03      9.93 o 
   8  -7   8       23.61       33.46     20.61 o 
  -7  -6   8      402.15      359.85     23.76 o 
  -6  -6   8     1035.73     1013.97     67.65 o 
  -5  -6   8      162.00      160.00      9.54 o 
  -4  -6   8      336.27      329.49     11.87 o 
  -3  -6   8     1878.79     1921.32     39.45 o 
  -2  -6   8     1309.15     1329.19     30.63 o 
  -1  -6   8        5.45        9.32      7.56 o 
   0  -6   8      197.15      193.20      8.78 o 
   1  -6   8       11.20       15.30      4.73 o 
   2  -6   8      122.39      153.70     30.54 o 
   3  -6   8      272.61      271.62      8.43 o 
   4  -6   8       86.30       95.20      8.16 o 
   5  -6   8        7.44       10.38      5.32 o 
   6  -6   8      213.87      207.57      9.80 o 
   7  -6   8      606.06      648.69     27.91 o 
   8  -6   8      333.10      275.90     23.45 o 
  -8  -5   8      219.58      173.67     34.43 o 
  -7  -5   8       19.10       38.85     25.18 o 
  -6  -5   8       23.45       19.53      8.39 o 
  -5  -5   8      256.61      241.71      9.72 o 
  -4  -5   8      849.10      866.07     22.23 o 
  -3  -5   8      823.49      824.25     20.11 o 
  -2  -5   8        0.07        4.93      5.72 o 
  -1  -5   8        1.62       10.73      7.15 o 
   0  -5   8      290.27      256.35      6.92 o 
   1  -5   8      127.42      128.15      5.71 o 
   2  -5   8      238.05      231.28      9.54 o 
   3  -5   8      354.74      376.69     11.61 o 
   4  -5   8     2050.96     2066.72     39.13 o 
   5  -5   8     1361.82     1372.23     28.01 o 
   6  -5   8      867.15      885.40     26.18 o 
   7  -5   8      803.37      875.29     33.71 o 
   8  -5   8       24.57       21.82     13.53 o 
  -8  -4   8       67.55       42.41     26.46 o 
  -7  -4   8      447.15      422.43     13.61 o 
  -6  -4   8     2356.67     2325.25     43.01 o 
  -5  -4   8      150.88      155.80      7.04 o 
  -4  -4   8      319.22      310.14     10.25 o 
  -3  -4   8      111.50      119.73      7.01 o 
  -2  -4   8      182.19      175.60      8.98 o 
  -1  -4   8      951.46      954.72     18.16 o 
   0  -4   8       66.69       69.65      5.58 o 
   1  -4   8      128.86      115.94      6.22 o 
   2  -4   8        3.24        3.33      5.09 o 
   3  -4   8     1938.19     1965.14     35.24 o 
   4  -4   8     1807.16     1802.28     37.86 o 
   5  -4   8      240.53      209.00     11.61 o 
   6  -4   8        9.07       12.45      4.72 o 
   7  -4   8      615.99      552.45     25.00 o 
   8  -4   8      291.86      320.62     34.43 o 
  -9  -3   8      212.75      219.78     26.22 o 
  -8  -3   8        8.13        7.58     16.34 o 
  -7  -3   8      180.94      157.35     13.47 o 
  -6  -3   8       16.93       29.58      3.50 o 
  -5  -3   8      948.40      979.93     16.54 o 
  -4  -3   8      520.84      524.76     11.51 o 
  -3  -3   8      160.00      147.97      6.52 o 
  -2  -3   8      795.70      798.10     14.65 o 
  -1  -3   8      218.66      253.54      6.63 o 
   0  -3   8      579.72      544.14     11.39 o 
   1  -3   8       64.17       36.31      3.19 o 
   2  -3   8      820.41      923.47     19.70 o 
   3  -3   8        9.70        2.68      6.02 o 
   4  -3   8       38.22       28.90      3.79 o 
   5  -3   8       46.66       46.24      7.91 o 
   6  -3   8      769.39      767.99     23.64 o 
   7  -3   8      352.67      350.07     15.89 o 
   8  -3   8       14.57       15.93     20.55 o 
  -9  -2   8       57.72       39.43     18.81 o 
  -8  -2   8      305.82      270.76     20.76 o 
  -7  -2   8      590.82      508.82     19.83 o 
  -6  -2   8      506.17      509.90      9.75 o 
  -5  -2   8      103.17      103.19      4.61 o 
  -4  -2   8      137.87      149.39      6.13 o 
  -3  -2   8        1.12        7.92      3.98 o 
  -2  -2   8     4198.71     4375.77     52.59 o 
  -1  -2   8     1090.08     1098.49     18.12 o 
   0  -2   8      791.01      720.49     14.31 o 
   1  -2   8        5.15       -4.38      5.44 o 
   2  -2   8     3308.67     3425.35     54.01 o 
   3  -2   8      523.22      490.72     14.07 o 
   4  -2   8      631.50      625.15     19.73 o 
   5  -2   8      144.30      176.82     11.23 o 
   6  -2   8        0.17        8.59     14.69 o 
   7  -2   8        1.39        9.49      9.97 o 
   8  -2   8      344.78      361.21     39.56 o 
  -9  -1   8      481.74      427.33     29.79 o 
  -8  -1   8      108.22      108.23     13.34 o 
  -7  -1   8       51.91       49.01      9.22 o 
  -6  -1   8      577.73      554.75     18.96 o 
  -5  -1   8        1.50       -0.91      3.45 o 
  -4  -1   8       22.60       22.32      3.78 o 
  -3  -1   8     1366.48     1323.66     18.08 o 
  -2  -1   8     3357.64     3391.72     48.14 o 
  -1  -1   8      772.79      723.80     12.98 o 
   0  -1   8      155.67      117.55      6.20 o 
   1  -1   8     1649.19     1603.38     33.62 o 
   2  -1   8      550.75      510.98     13.27 o 
   3  -1   8      714.72      673.04     16.03 o 
   4  -1   8      251.44      215.55      9.93 o 
   5  -1   8      565.14      551.94     22.36 o 
   6  -1   8       66.87       64.48      9.19 o 
   7  -1   8      587.24      575.23     25.97 o 
   8  -1   8      159.58      221.97     29.29 o 
 -10   0   8      148.43      170.59     37.51 o 
  -9   0   8       27.66       47.05     31.09 o 
  -8   0   8       46.74       38.44     13.03 o 
  -7   0   8      239.33      226.07     12.17 o 
  -6   0   8     1790.97     1775.35     42.34 o 
  -5   0   8      277.39      267.11      6.47 o 
  -4   0   8      724.89      763.19     11.61 o 
  -3   0   8      141.44       87.12      4.08 o 
  -2   0   8     1737.87     1887.67     29.11 o 
  -1   0   8     1085.60     1050.86     18.85 o 
   0   0   8     1277.30     1370.33     26.16 o 
   1   0   8       46.59       25.22      3.83 o 
   2   0   8      155.33      131.07      6.24 o 
   3   0   8      423.98      405.18     11.65 o 
   4   0   8     1088.99     1096.22     25.04 o 
   5   0   8      914.84      880.19     24.23 o 
   6   0   8      232.62      253.05     22.17 o 
   7   0   8       11.27       -8.21     11.06 o 
 -10   1   8       15.99        0.43     15.51 o 
  -9   1   8       88.60       52.25     17.57 o 
  -8   1   8      594.52      586.74     24.74 o 
  -7   1   8      263.77      260.67     14.68 o 
  -6   1   8      109.20      101.93      7.81 o 
  -5   1   8        4.86        4.56      3.33 o 
  -4   1   8      535.82      549.30      8.86 o 
  -3   1   8      407.59      430.47      8.16 o 
  -2   1   8      341.09      267.24      6.76 o 
  -1   1   8     1531.55     1511.38     23.33 o 
   0   1   8      533.27      552.14     12.80 o 
   1   1   8     2080.79     2160.49     44.51 o 
   2   1   8     2428.64     2679.34     76.16 o 
   3   1   8      301.13      317.76     11.55 o 
   4   1   8      167.48      182.01      9.43 o 
   5   1   8      181.38      147.47     10.55 o 
   6   1   8      492.66      467.28     21.80 o 
   7   1   8        4.92       22.29     16.70 o 
 -10   2   8      117.14       79.69     21.58 o 
  -9   2   8      399.13      364.98     27.55 o 
  -8   2   8      121.68      121.08     12.55 o 
  -7   2   8      203.33      181.39     12.55 o 
  -6   2   8      314.67      312.79      8.30 o 
  -5   2   8      715.98      725.37     11.76 o 
  -4   2   8     1124.41     1140.86     16.09 o 
  -3   2   8      122.08      103.28      5.68 o 
  -2   2   8      970.65      934.65     17.06 o 
  -1   2   8      425.02      429.95     12.69 o 
   0   2   8      319.07      265.85     10.31 o 
   1   2   8      271.64      223.53     10.03 o 
   2   2   8      115.38       92.08     10.76 o 
   3   2   8      501.87      493.50     17.67 o 
   4   2   8      909.36      892.92     27.70 o 
   5   2   8      104.09       99.14     10.97 o 
   6   2   8        7.30       17.79     10.64 o 
   7   2   8       75.08       75.02     24.15 o 
 -10   3   8       72.88       57.06     15.92 o 
  -9   3   8      164.82      170.97     17.23 o 
  -8   3   8      259.43      229.90     15.32 o 
  -7   3   8      523.33      505.97     30.49 o 
  -6   3   8      103.05      106.23      4.96 o 
  -5   3   8       41.97       35.91      4.21 o 
  -4   3   8      140.63      157.69      6.04 o 
  -3   3   8     1260.85     1245.87     19.34 o 
  -2   3   8     1780.24     1732.95     32.85 o 
  -1   3   8       44.33       24.66      6.20 o 
   0   3   8      105.19       95.83     11.20 o 
   1   3   8       38.53       33.90      9.53 o 
   2   3   8      270.96      307.26     13.33 o 
   3   3   8      469.61      434.72     19.88 o 
   4   3   8     1110.99     1117.71     38.08 o 
   5   3   8      222.13      236.26     16.62 o 
   6   3   8       15.72       18.98     17.21 o 
 -10   4   8       74.05       33.40     26.72 o 
  -9   4   8       36.55        9.76     16.44 o 
  -8   4   8       22.49        6.01     13.19 o 
  -7   4   8       52.29       40.50      5.95 o 
  -6   4   8       22.20       34.76      4.38 o 
  -5   4   8     1323.77     1355.41     20.63 o 
  -4   4   8      492.77      502.41     10.65 o 
  -3   4   8      123.09      126.47      7.74 o 
  -2   4   8       44.62       43.76      8.18 o 
  -1   4   8      743.74      781.93     20.54 o 
   0   4   8      793.46      785.18     22.18 o 
   1   4   8      795.46      757.07     23.87 o 
   2   4   8        1.70        2.52     10.00 o 
   3   4   8      127.96      123.91     12.76 o 
   4   4   8      253.35      265.69     17.30 o 
   5   4   8      535.27      511.35     26.89 o 
   6   4   8      328.37      330.55     27.13 o 
 -10   5   8        7.14      -15.41     17.47 o 
  -9   5   8       25.71        7.53     15.78 o 
  -8   5   8      757.39      728.17     21.48 o 
  -7   5   8     1248.03     1282.31     25.01 o 
  -6   5   8      838.34      821.99     16.89 o 
  -5   5   8      126.11      122.58      5.78 o 
  -4   5   8       26.00       16.50      5.63 o 
  -3   5   8     2397.65     2432.39     50.51 o 
  -2   5   8     2998.29     3139.19     61.94 o 
  -1   5   8       90.88       94.69      9.76 o 
   0   5   8     1610.18     1625.96     44.79 o 
   1   5   8      368.89      341.16     14.90 o 
   2   5   8      356.19      343.54     16.70 o 
   3   5   8      121.95      125.04     14.44 o 
   4   5   8      523.40      544.89     27.45 o 
   5   5   8      275.20      325.54     54.21 o 
 -10   6   8       15.44       -3.52     17.98 o 
  -9   6   8      480.01      489.06     26.12 o 
  -8   6   8      951.26      909.95     45.02 o 
  -7   6   8        9.59       13.07      5.59 o 
  -6   6   8       72.99       64.58      8.06 o 
  -5   6   8      399.57      419.20     12.45 o 
  -4   6   8      788.24      789.60     17.86 o 
  -3   6   8       45.64       48.69      7.27 o 
  -2   6   8        0.56       -4.10     13.36 o 
  -1   6   8      150.13      162.76     13.94 o 
   0   6   8        3.03      -10.02     11.23 o 
   1   6   8        5.63        6.65      9.52 o 
   2   6   8       11.22        7.80     12.71 o 
   3   6   8      186.84      170.22     24.14 o 
   4   6   8      105.53      100.50     31.60 o 
   5   6   8      309.79      332.55     31.06 o 
  -9   7   8       76.19       85.74     17.30 o 
  -8   7   8      126.65      114.84     16.84 o 
  -7   7   8       35.76       29.10      7.08 o 
  -6   7   8      226.49      242.39      9.06 o 
  -5   7   8      798.42      745.20     18.26 o 
  -4   7   8       88.70       80.47      8.60 o 
  -3   7   8      177.45      165.63     10.97 o 
  -2   7   8        3.38        3.16     11.87 o 
  -1   7   8     1078.59     1084.59     35.22 o 
   0   7   8       52.01       58.34      9.82 o 
   1   7   8       35.76       45.89     11.13 o 
   2   7   8       15.88        0.05     12.85 o 
   3   7   8      187.26      183.94     28.00 o 
   4   7   8      116.92       97.68     20.31 o 
  -9   8   8      206.72      196.15     26.37 o 
  -8   8   8       31.37       38.07     12.83 o 
  -7   8   8        1.14        3.54      9.54 o 
  -6   8   8      346.28      326.54     13.07 o 
  -5   8   8      124.73      109.37     10.35 o 
  -4   8   8      234.07      244.26     12.15 o 
  -3   8   8       44.63       22.21      9.56 o 
  -2   8   8      634.60      639.22     28.56 o 
  -1   8   8      175.07      147.68     22.23 o 
   0   8   8      659.74      673.59     46.76 o 
   1   8   8      633.67      649.68     38.66 o 
   2   8   8      214.76      204.08     27.58 o 
   3   8   8       47.22       44.72     18.36 o 
  -9   9   8       16.56       20.74     14.69 o 
  -8   9   8      167.33      172.59     19.35 o 
  -7   9   8       73.18       70.50     12.58 o 
  -6   9   8      273.65      253.97     12.69 o 
  -5   9   8      348.22      387.94     16.50 o 
  -4   9   8       24.55       10.16      9.65 o 
  -3   9   8       75.72       74.12     10.64 o 
  -2   9   8      191.76      178.71     20.37 o 
  -1   9   8      487.11      478.74     31.78 o 
   0   9   8      393.18      391.48     33.91 o 
   1   9   8       88.83      162.09     45.73 o 
   2   9   8       43.44       73.79     27.49 o 
  -8  10   8       23.15       63.45     16.36 o 
  -7  10   8      122.41       98.62     18.86 o 
  -6  10   8      195.13      220.34     14.91 o 
  -5  10   8       13.95        6.31     12.27 o 
  -4  10   8       19.43       11.63     13.08 o 
  -3  10   8      133.42      166.76     35.55 o 
  -2  10   8      435.48      480.96     84.27 o 
  -1  10   8       22.31       11.25     19.46 o 
   0  10   8       73.54       89.63     27.75 o 
   1  10   8        5.97      -19.13     19.13 o 
  -7  11   8        3.09        5.27     18.56 o 
  -6  11   8      244.57      278.76     24.76 o 
  -5  11   8      113.77      143.93     19.79 o 
  -4  11   8        0.99       -1.56     16.21 o 
  -3  11   8        1.16      -15.73     15.73 o 
  -2  11   8        2.35       13.21     22.68 o 
  -1  11   8       57.55       68.51     45.47 o 
   0 -12   9       78.80      102.70     16.58 o 
   1 -12   9      132.17      157.96     24.41 o 
   2 -12   9       20.78       21.22     20.55 o 
   3 -12   9       26.39       12.43     27.43 o 
   4 -12   9        3.31       26.77     20.80 o 
  -2 -11   9      414.63      340.85     27.48 o 
  -1 -11   9       14.00       12.28     12.15 o 
   0 -11   9      147.27      132.45     18.11 o 
   1 -11   9      392.14      372.67     23.51 o 
   2 -11   9      293.91      325.37     31.58 o 
   3 -11   9       46.30       35.29     17.34 o 
   4 -11   9       25.02       13.80     18.28 o 
   5 -11   9       29.34       15.19     14.53 o 
  -3 -10   9        8.19       33.34     16.46 o 
  -2 -10   9      501.91      507.82     27.74 o 
  -1 -10   9       33.86       29.11     12.36 o 
   0 -10   9       67.39       77.04     10.96 o 
   1 -10   9      275.93      273.63     17.48 o 
   2 -10   9       22.20       22.96     13.28 o 
   3 -10   9        0.67       10.37     14.68 o 
   4 -10   9        5.71        1.29     21.07 o 
   5 -10   9      389.02      420.02     22.70 o 
   6 -10   9      230.34      222.18     18.43 o 
  -4  -9   9      184.35      171.32     23.95 o 
  -3  -9   9      411.91      405.46     20.58 o 
  -2  -9   9       67.95       67.30     12.76 o 
  -1  -9   9     1232.68     1216.66     38.30 o 
   0  -9   9      132.17      114.65     11.01 o 
   1  -9   9      228.16      224.81     12.67 o 
   2  -9   9      617.49      606.44     22.83 o 
   3  -9   9      976.03      974.82     37.76 o 
   4  -9   9      255.79      237.61     15.40 o 
   5  -9   9        0.22      -10.55     10.55 o 
   6  -9   9      187.45      200.99     18.30 o 
   7  -9   9       33.05       45.00     16.30 o 
  -5  -8   9      260.10      321.52     24.88 o 
  -4  -8   9      243.47      231.69     17.25 o 
  -3  -8   9       19.98       27.70     12.07 o 
  -2  -8   9      146.34      143.27     12.78 o 
  -1  -8   9      459.42      428.70     16.03 o 
   0  -8   9      615.57      614.20     19.25 o 
   1  -8   9      349.59      371.32     14.05 o 
   2  -8   9      260.78      246.21     10.34 o 
   3  -8   9      141.42      149.76     12.81 o 
   4  -8   9      314.74      299.11     13.16 o 
   5  -8   9      140.42      135.00     14.04 o 
   6  -8   9       29.78       19.09     19.95 o 
   7  -8   9      231.59      188.24     16.14 o 
  -6  -7   9      285.87      296.54     24.32 o 
  -5  -7   9       19.59       54.75     21.07 o 
  -4  -7   9      189.54      171.07     12.87 o 
  -3  -7   9        3.01        1.71      8.34 o 
  -2  -7   9      666.79      653.11     19.66 o 
  -1  -7   9     1142.19     1111.89     27.33 o 
   0  -7   9      114.45      123.36     10.28 o 
   1  -7   9        9.35        8.64      4.49 o 
   2  -7   9      299.94      307.44     11.71 o 
   3  -7   9      536.09      561.21     19.25 o 
   4  -7   9      644.62      609.61     19.40 o 
   5  -7   9        4.75       -5.71      5.71 o 
   6  -7   9      291.11      297.97     14.86 o 
   7  -7   9       75.31       71.24     16.50 o 
  -7  -6   9      131.40      121.52     15.37 o 
  -6  -6   9       65.08       62.58     10.54 o 
  -5  -6   9       23.06       31.48      6.95 o 
  -4  -6   9       26.80       39.82      7.29 o 
  -3  -6   9        4.97        6.11      6.46 o 
  -2  -6   9       37.77       44.39      7.92 o 
  -1  -6   9       50.12       50.30      9.02 o 
   0  -6   9     1605.56     1619.24     30.48 o 
   1  -6   9      791.75      745.66     15.50 o 
   2  -6   9      151.55      150.86      8.87 o 
   3  -6   9       10.56       12.48      5.72 o 
   4  -6   9      321.65      326.28     12.37 o 
   5  -6   9      163.37      151.70      9.98 o 
   6  -6   9      160.87      156.91     12.72 o 
   7  -6   9      188.12      128.45     17.02 o 
   8  -6   9       11.54      -25.18     28.77 o 
  -7  -5   9      150.01      142.28     24.02 o 
  -6  -5   9      207.34      192.44     14.84 o 
  -5  -5   9       28.29       34.00      6.97 o 
  -4  -5   9      593.72      565.70     15.98 o 
  -3  -5   9     2076.42     2126.52     44.22 o 
  -2  -5   9     1956.63     1948.96     53.81 o 
  -1  -5   9     1667.70     1690.47     31.02 o 
   0  -5   9      318.82      338.93      8.60 o 
   1  -5   9      656.65      611.19     15.45 o 
   2  -5   9        2.18        8.49      5.47 o 
   3  -5   9     2143.30     2151.01     39.13 o 
   4  -5   9     1289.44     1229.19     25.96 o 
   5  -5   9      341.18      340.22     14.83 o 
   6  -5   9        0.03       -4.84      9.39 o 
   7  -5   9      155.62      154.54     16.68 o 
   8  -5   9      302.85      272.83     34.43 o 
  -8  -4   9      789.59      735.38     42.33 o 
  -7  -4   9      601.05      584.27     23.15 o 
  -6  -4   9       16.82       23.75      5.12 o 
  -5  -4   9      851.40      847.26     24.09 o 
  -4  -4   9     2273.76     2366.59     45.92 o 
  -3  -4   9     1225.62     1276.77     31.78 o 
  -2  -4   9     2598.93     2684.95     49.91 o 
  -1  -4   9      132.58      150.23      5.27 o 
   0  -4   9      999.75      996.02     17.67 o 
   1  -4   9        8.08       14.53      6.12 o 
   2  -4   9      484.28      471.22     11.41 o 
   3  -4   9     1620.42     1578.24     34.27 o 
   4  -4   9       82.95       87.64      9.28 o 
   5  -4   9      117.87      104.91     10.27 o 
   6  -4   9      141.12      158.67     12.10 o 
   7  -4   9       90.70       87.72     13.86 o 
   8  -4   9       26.13       65.77     34.43 o 
  -8  -3   9        9.76       36.22     20.37 o 
  -7  -3   9       11.66        2.56     11.60 o 
  -6  -3   9      495.97      538.80     12.55 o 
  -5  -3   9      651.44      667.94     16.96 o 
  -4  -3   9      116.84      106.04      5.51 o 
  -3  -3   9      117.65      122.23      5.57 o 
  -2  -3   9     1162.86     1232.94     18.40 o 
  -1  -3   9     3538.95     3427.59     45.60 o 
   0  -3   9     1341.75     1338.69     22.93 o 
   1  -3   9      130.13      140.62      9.83 o 
   2  -3   9      141.18      180.17      9.26 o 
   3  -3   9      138.69      145.20      9.78 o 
   4  -3   9       17.93       13.00      3.78 o 
   5  -3   9      115.03      108.92      6.50 o 
   6  -3   9       14.46       24.36      6.22 o 
   7  -3   9       49.34       39.95     15.77 o 
   8  -3   9      144.64      158.77     35.45 o 
  -9  -2   9      150.59      124.49     22.83 o 
  -8  -2   9      463.10      468.63     24.55 o 
  -7  -2   9      332.20      342.57     17.80 o 
  -6  -2   9      161.47      171.32      7.35 o 
  -5  -2   9      196.36      183.44     10.15 o 
  -4  -2   9      604.34      613.17     15.10 o 
  -3  -2   9     1040.31     1111.47     16.94 o 
  -2  -2   9      868.71      866.78     14.65 o 
  -1  -2   9       46.76       52.71      4.17 o 
   0  -2   9      212.53      192.49      8.04 o 
   1  -2   9      162.10      133.65      7.47 o 
   2  -2   9       20.83       12.95      4.96 o 
   3  -2   9       47.29       46.83      7.50 o 
   4  -2   9      155.66      123.43      9.77 o 
   5  -2   9      119.85       85.02     12.99 o 
   6  -2   9      243.61      242.63     18.58 o 
   7  -2   9      143.92      172.88     24.15 o 
  -9  -1   9       67.37       36.92     21.11 o 
  -8  -1   9       29.54       33.78     12.35 o 
  -7  -1   9      349.94      316.09     14.91 o 
  -6  -1   9      578.10      594.57     14.19 o 
  -5  -1   9      125.44      137.07      5.93 o 
  -4  -1   9       12.25        9.75      3.68 o 
  -3  -1   9       25.24       22.80      3.47 o 
  -2  -1   9     1354.55     1437.40     26.16 o 
  -1  -1   9     2548.62     2465.04     37.27 o 
   0  -1   9      731.01      685.38     14.56 o 
   1  -1   9      660.06      676.20     14.59 o 
   2  -1   9       32.99       24.51      7.17 o 
   3  -1   9      228.02      236.73     11.16 o 
   4  -1   9      672.26      661.90     18.42 o 
   5  -1   9     1175.27     1086.61     32.04 o 
   6  -1   9      588.36      659.72     26.03 o 
   7  -1   9        9.65        7.54     14.27 o 
  -9   0   9       46.42       52.03     31.34 o 
  -8   0   9      138.93      130.49     16.54 o 
  -7   0   9     1047.76     1055.09     31.33 o 
  -6   0   9     1033.88     1011.12     19.37 o 
  -5   0   9       10.50        7.77      4.01 o 
  -4   0   9      176.09      214.18      6.46 o 
  -3   0   9     2188.52     2161.63     31.71 o 
  -2   0   9     2760.81     2779.66     41.43 o 
  -1   0   9      478.86      534.56     16.50 o 
   0   0   9      134.33      112.38      9.88 o 
   1   0   9        2.76       20.88      9.27 o 
   2   0   9     1481.97     1509.55     26.69 o 
   3   0   9     1049.34     1110.79     48.91 o 
   4   0   9       24.16       15.72      9.63 o 
   5   0   9       70.76       87.11     11.47 o 
   6   0   9      267.18      292.28     17.25 o 
   7   0   9      667.05      618.79     64.23 o 
 -10   1   9      898.04      958.10     51.13 o 
  -9   1   9       30.91       13.29     14.80 o 
  -8   1   9      364.13      355.60     19.90 o 
  -7   1   9      263.58      255.25     16.48 o 
  -6   1   9     2371.44     2428.66     49.62 o 
  -5   1   9       95.74       95.92      6.95 o 
  -4   1   9      853.70      873.56     13.67 o 
  -3   1   9      603.26      549.03     10.24 o 
  -2   1   9      160.28      160.63      5.92 o 
  -1   1   9      116.36      120.19      6.11 o 
   0   1   9      545.54      541.97     14.60 o 
   1   1   9     1388.48     1347.15     30.46 o 
   2   1   9       80.15       91.00     12.24 o 
   3   1   9      426.52      446.13     13.55 o 
   4   1   9       36.24       45.43      7.88 o 
   5   1   9      306.03      360.79     20.52 o 
   6   1   9      152.96      173.68     14.11 o 
   7   1   9      308.40      252.79     34.94 o 
 -10   2   9       25.45       19.57     15.06 o 
  -9   2   9       64.07       79.02     16.16 o 
  -8   2   9      304.02      331.02     23.85 o 
  -7   2   9      470.04      462.91     21.08 o 
  -6   2   9      215.63      225.62      8.90 o 
  -5   2   9      351.96      378.36      8.22 o 
  -4   2   9       26.30       25.72      4.25 o 
  -3   2   9     1373.62     1362.50     19.90 o 
  -2   2   9      109.04       98.49      5.54 o 
  -1   2   9     1047.94      997.67     24.83 o 
   0   2   9      783.29      790.08     20.43 o 
   1   2   9      164.97      159.35      9.82 o 
   2   2   9     2043.04     2148.20     95.97 o 
   3   2   9      266.43      243.74     14.27 o 
   4   2   9       42.62       50.43     11.45 o 
   5   2   9      159.78      174.56     15.05 o 
   6   2   9      127.11       96.06     17.06 o 
 -10   3   9      111.00       96.18     19.05 o 
  -9   3   9      251.44      251.18     21.14 o 
  -8   3   9      193.91      172.73     38.54 o 
  -7   3   9       49.00       40.36      3.58 o 
  -6   3   9        1.75        0.93      3.95 o 
  -5   3   9       35.71       38.76      4.90 o 
  -4   3   9      743.28      711.91     12.74 o 
  -3   3   9      678.53      682.30     14.65 o 
  -2   3   9      556.51      519.11     16.61 o 
  -1   3   9        1.04       -2.93      6.82 o 
   0   3   9      638.42      600.03     35.05 o 
   1   3   9      613.80      628.20     23.06 o 
   2   3   9      237.08      243.15     12.42 o 
   3   3   9       10.62       -7.18     10.07 o 
   4   3   9      565.44      547.53     27.34 o 
   5   3   9      473.90      442.02     20.42 o 
   6   3   9       33.69       28.12     22.13 o 
 -10   4   9      106.81      104.82     21.58 o 
  -9   4   9        6.90       16.96     16.44 o 
  -8   4   9        6.13        8.99      9.18 o 
  -7   4   9      116.28       95.89      6.82 o 
  -6   4   9      636.91      576.41     12.05 o 
  -5   4   9      182.06      171.32      7.16 o 
  -4   4   9        0.99        1.95      4.69 o 
  -3   4   9      766.80      731.99     19.15 o 
  -2   4   9     1081.75     1046.27     25.60 o 
  -1   4   9     1530.33     1552.82     36.23 o 
   0   4   9     1227.75     1354.89     37.30 o 
   1   4   9      115.91      137.37     13.81 o 
   2   4   9      310.05      293.45     14.97 o 
   3   4   9      294.58      285.90     20.76 o 
   4   4   9      632.39      619.70     29.23 o 
   5   4   9      228.84      207.66     36.74 o 
 -10   5   9      126.72      137.19     24.15 o 
  -9   5   9      767.62      764.21     34.84 o 
  -8   5   9      362.82      312.09     24.14 o 
  -7   5   9      315.29      294.94     10.41 o 
  -6   5   9       11.89       17.66      6.04 o 
  -5   5   9      661.46      686.29     14.62 o 
  -4   5   9     1950.46     2079.94     33.61 o 
  -3   5   9        4.74       -7.96      7.96 o 
  -2   5   9      143.45      141.91     11.81 o 
  -1   5   9       54.50       65.96     13.22 o 
   0   5   9      232.25      254.61     21.14 o 
   1   5   9       25.56       24.49     12.61 o 
   2   5   9       30.58       32.18     13.31 o 
   3   5   9      252.59      267.77     21.06 o 
   4   5   9      160.27      148.15     26.13 o 
   5   5   9      205.63      260.92     48.30 o 
  -9   6   9      257.55      237.74     19.35 o 
  -8   6   9      348.54      255.67     31.61 o 
  -7   6   9        2.65       -0.80      5.35 o 
  -6   6   9      280.60      242.94      9.12 o 
  -5   6   9      256.95      262.80      9.30 o 
  -4   6   9       64.91       61.62      8.91 o 
  -3   6   9      177.56      171.81      9.11 o 
  -2   6   9      568.65      511.76     17.99 o 
  -1   6   9     1240.38     1275.75     39.10 o 
   0   6   9      102.22       66.25     10.50 o 
   1   6   9       30.16       30.56     16.62 o 
   2   6   9        5.00        5.01     15.41 o 
   3   6   9      294.50      318.07     27.02 o 
   4   6   9      384.48      429.97     36.99 o 
  -9   7   9       13.29       11.30     11.01 o 
  -8   7   9        7.27       -0.35      7.69 o 
  -7   7   9        2.19       -2.08      5.81 o 
  -6   7   9       45.44       50.32      6.38 o 
  -5   7   9      118.71      126.07      8.63 o 
  -4   7   9      584.04      603.02     18.02 o 
  -3   7   9      189.35      190.73     18.84 o 
  -2   7   9      329.32      333.61     14.35 o 
  -1   7   9      123.03      111.88     10.60 o 
   0   7   9      403.75      384.90     26.13 o 
   1   7   9      176.50      171.92     18.69 o 
   2   7   9       87.67       93.13     18.89 o 
   3   7   9      159.23      171.59     19.95 o 
  -9   8   9        2.73        9.75     12.19 o 
  -8   8   9       15.30       -1.58     10.90 o 
  -7   8   9       53.34       49.35     14.02 o 
  -6   8   9      322.31      353.49     15.70 o 
  -5   8   9       89.57       91.56     10.49 o 
  -4   8   9       39.01       35.29     11.15 o 
  -3   8   9       11.53       13.58     11.99 o 
  -2   8   9      158.75      147.97     19.21 o 
  -1   8   9      465.43      469.20     46.50 o 
   0   8   9      311.88      325.92     26.90 o 
   1   8   9       89.47       94.86     26.69 o 
   2   8   9       69.18      102.21     21.23 o 
  -8   9   9      302.54      244.30     23.64 o 
  -7   9   9      133.58      115.10     21.21 o 
  -6   9   9        1.82        7.20     12.98 o 
  -5   9   9       48.24       44.89     10.08 o 
  -4   9   9      369.28      329.26     16.30 o 
  -3   9   9      650.59      669.98     28.55 o 
  -2   9   9      404.26      401.32     29.69 o 
  -1   9   9      170.90      212.80     28.07 o 
   0   9   9        0.15       20.27     17.76 o 
   1   9   9       78.10       49.61     20.26 o 
  -7  10   9       40.38       29.74     14.64 o 
  -6  10   9       25.96       18.32     16.09 o 
  -5  10   9      296.11      316.59     18.65 o 
  -4  10   9      216.12      224.17     24.38 o 
  -3  10   9       42.32       19.45     16.45 o 
  -2  10   9        0.51      -33.14     33.14 o 
  -1  10   9       12.83       13.50     27.43 o 
   0  10   9      169.90      189.69     28.02 o 
  -6  11   9        8.72      -18.55     26.20 o 
  -5  11   9       63.94       66.55     20.92 o 
  -4  11   9       54.43       36.27     19.55 o 
  -3  11   9        1.23       24.23     15.60 o 
  -2  11   9       66.47       82.71     22.08 o 
   2 -12  10       86.84       91.32     25.18 o 
  -1 -11  10       47.61       39.23     15.65 o 
   0 -11  10       11.75        5.94     19.32 o 
   1 -11  10       40.25       44.84     16.04 o 
   2 -11  10        1.95       44.93     24.14 o 
   3 -11  10        8.92       14.08     18.27 o 
   4 -11  10       29.28        9.01     37.25 o 
  -3 -10  10      237.37      246.59     26.11 o 
  -2 -10  10      671.20      715.00     36.40 o 
  -1 -10  10      253.70      240.83     23.54 o 
   0 -10  10        3.83        5.83     11.56 o 
   1 -10  10      238.96      213.36     16.86 o 
   2 -10  10      174.93      159.70     18.43 o 
   3 -10  10      390.53      341.21     28.48 o 
   4 -10  10      278.62      262.04     29.79 o 
   5 -10  10        0.73       -0.54     24.84 o 
  -4  -9  10      252.26      237.93     22.47 o 
  -3  -9  10      346.05      333.97     23.10 o 
  -2  -9  10       29.25       30.39      9.84 o 
  -1  -9  10       33.27       30.71     11.86 o 
   0  -9  10      543.28      557.38     20.80 o 
   1  -9  10      607.22      637.32     20.25 o 
   2  -9  10        3.72       -5.85     15.70 o 
   3  -9  10        1.98        4.94      9.88 o 
   4  -9  10       57.04       70.96     10.18 o 
   5  -9  10       82.79       85.15     16.19 o 
   6  -9  10      123.85       89.86     19.16 o 
  -5  -8  10      513.74      476.49     37.25 o 
  -4  -8  10       11.02       -6.38     22.61 o 
  -3  -8  10      305.35      298.04     16.34 o 
  -2  -8  10      187.70      162.03     12.44 o 
  -1  -8  10      870.86      910.44     28.53 o 
   0  -8  10        7.28       19.98      9.58 o 
   1  -8  10      361.42      336.82     13.46 o 
   2  -8  10      224.76      221.35     10.07 o 
   3  -8  10      730.61      694.99     40.28 o 
   4  -8  10      282.09      312.98     16.09 o 
   5  -8  10        7.94       -1.01     13.21 o 
   6  -8  10        9.08        1.68     13.53 o 
   7  -8  10       17.12       -3.70     24.06 o 
  -6  -7  10        1.06       25.15     11.74 o 
  -5  -7  10      213.95      220.46     21.85 o 
  -4  -7  10      105.03      112.13     17.24 o 
  -3  -7  10      155.72      139.67     10.84 o 
  -2  -7  10      623.93      580.08     21.17 o 
  -1  -7  10        6.05       14.98      8.07 o 
   0  -7  10      494.50      475.54     14.06 o 
   1  -7  10      842.71      825.22     17.80 o 
   2  -7  10      386.32      373.66     14.35 o 
   3  -7  10      160.34      172.80     11.34 o 
   4  -7  10        0.89       -6.68      6.68 o 
   5  -7  10      248.07      217.49     15.75 o 
   6  -7  10       20.97       12.20     15.87 o 
   7  -7  10       74.27       96.64     23.75 o 
  -7  -6  10       41.06       45.59     27.52 o 
  -6  -6  10      410.02      410.34     26.35 o 
  -5  -6  10      630.52      607.58     24.66 o 
  -4  -6  10        0.51       -7.70      8.49 o 
  -3  -6  10      110.23      103.73      8.54 o 
  -2  -6  10      168.04      190.05      9.21 o 
  -1  -6  10        5.60       10.12      5.83 o 
   0  -6  10      262.61      241.24      9.16 o 
   1  -6  10        1.27        6.17      8.78 o 
   2  -6  10      194.57      199.31     15.46 o 
   3  -6  10      120.63      109.49      7.97 o 
   4  -6  10     1335.47     1355.75     33.36 o 
   5  -6  10      142.89      147.45     11.65 o 
   6  -6  10        1.38        9.53     14.63 o 
   7  -6  10        1.77       24.23     23.77 o 
  -7  -5  10      292.20      278.79     17.45 o 
  -6  -5  10        3.68        2.32      7.56 o 
  -5  -5  10      502.72      495.17     14.61 o 
  -4  -5  10      407.51      403.84     12.27 o 
  -3  -5  10      125.39      131.16      8.31 o 
  -2  -5  10      191.80      221.99     10.05 o 
  -1  -5  10      567.62      536.59     14.18 o 
   0  -5  10       36.28       26.27      5.56 o 
   1  -5  10        4.31        0.15      6.69 o 
   2  -5  10      220.71      220.94     10.46 o 
   3  -5  10     4039.33     4066.00     71.62 o 
   4  -5  10       21.85        5.27      7.47 o 
   5  -5  10      258.18      278.14     16.46 o 
   6  -5  10       99.41      109.98     18.06 o 
   7  -5  10      385.31      369.56     31.86 o 
  -8  -4  10      118.16      119.77     25.00 o 
  -7  -4  10       11.19       11.94      6.91 o 
  -6  -4  10      631.36      616.23     18.26 o 
  -5  -4  10      344.00      357.36     12.24 o 
  -4  -4  10       76.23       84.62      8.41 o 
  -3  -4  10       77.07       79.70      9.65 o 
  -2  -4  10      293.23      288.88     13.79 o 
  -1  -4  10     1192.56     1216.62     21.88 o 
   0  -4  10      279.27      264.34      9.36 o 
   1  -4  10       61.56       63.62      8.90 o 
   2  -4  10     1207.32     1187.00     28.15 o 
   3  -4  10     4169.45     4194.08     84.34 o 
   4  -4  10      610.99      614.21     19.27 o 
   5  -4  10      445.37      448.16     18.14 o 
   6  -4  10      169.67      189.69     16.56 o 
   7  -4  10      273.03      232.31     34.17 o 
  -8  -3  10      517.53      496.30     41.36 o 
  -7  -3  10      244.98      230.39     23.04 o 
  -6  -3  10      123.52      120.59      8.75 o 
  -5  -3  10       96.76       88.74      5.64 o 
  -4  -3  10        9.53       16.15      7.08 o 
  -3  -3  10      643.39      669.92     12.94 o 
  -2  -3  10      852.35      839.42     14.72 o 
  -1  -3  10        7.49        8.75      4.29 o 
   0  -3  10       46.69       39.17      9.25 o 
   1  -3  10      235.23      242.26     10.38 o 
   2  -3  10     2489.75     2570.29     53.41 o 
   3  -3  10      926.54      908.81     26.86 o 
   4  -3  10      287.17      281.58     12.18 o 
   5  -3  10       23.17       22.08      6.84 o 
   6  -3  10       17.90        3.53     10.16 o 
   7  -3  10       71.45      139.03     23.38 o 
  -9  -2  10       28.75       21.01     43.93 o 
  -8  -2  10      128.49      105.22     21.18 o 
  -7  -2  10        0.52        1.33     12.63 o 
  -6  -2  10      158.14      189.92      5.90 o 
  -5  -2  10       87.07       83.47      5.14 o 
  -4  -2  10       22.74       21.90      4.12 o 
  -3  -2  10      292.86      293.54      9.90 o 
  -2  -2  10     1626.80     1562.39     22.41 o 
  -1  -2  10     1245.17     1253.79     25.18 o 
   0  -2  10      610.06      678.24     17.03 o 
   1  -2  10     1523.85     1478.86     28.56 o 
   2  -2  10        0.51        4.39      5.40 o 
   3  -2  10        3.80        7.13     10.58 o 
   4  -2  10      179.18      169.65      9.89 o 
   5  -2  10      696.91      671.30     24.58 o 
   6  -2  10      321.14      257.01     18.16 o 
   7  -2  10       16.04       13.46     15.44 o 
  -9  -1  10        3.30      -13.45     20.00 o 
  -8  -1  10       53.94       50.34     18.28 o 
  -7  -1  10      166.73      169.14     15.40 o 
  -6  -1  10     1105.04     1107.57     31.24 o 
  -5  -1  10      625.99      636.66     20.78 o 
  -4  -1  10      355.81      364.88      8.88 o 
  -3  -1  10     2905.09     3037.65     40.31 o 
  -2  -1  10     1916.46     1916.99     34.91 o 
  -1  -1  10      256.79      246.66      8.17 o 
   0  -1  10       36.38       30.58      6.12 o 
   1  -1  10      552.22      532.92     18.11 o 
   2  -1  10      627.78      701.67     19.18 o 
   3  -1  10       95.54       98.14     11.07 o 
   4  -1  10      274.64      269.77     13.98 o 
   5  -1  10      345.61      352.11     15.96 o 
   6  -1  10        9.71       19.16     11.93 o 
   7  -1  10      330.50      340.79     26.51 o 
  -9   0  10      359.86      357.95     28.07 o 
  -8   0  10      242.18      253.53     21.76 o 
  -7   0  10       29.90       12.86     12.73 o 
  -6   0  10      195.79      201.40      5.55 o 
  -5   0  10     1144.80     1217.74     23.66 o 
  -4   0  10     1546.02     1604.87     24.91 o 
  -3   0  10      973.82     1011.22     19.76 o 
  -2   0  10      586.06      565.36     12.81 o 
  -1   0  10     1965.47     2107.12     36.76 o 
   0   0  10     1294.80     1295.63     24.28 o 
   1   0  10     1241.29     1237.79     28.22 o 
   2   0  10       85.23       94.47      8.23 o 
   3   0  10        3.37        7.22      7.09 o 
   4   0  10      101.73       90.45     17.66 o 
   5   0  10      164.77      159.58     11.85 o 
   6   0  10       96.79       75.48     14.64 o 
  -9   1  10       10.98       25.09     16.34 o 
  -8   1  10      206.97      232.92     22.85 o 
  -7   1  10      250.36      236.88     16.66 o 
  -6   1  10      430.85      462.70     14.98 o 
  -5   1  10        3.62       -4.54      4.54 o 
  -4   1  10        0.72       -2.98      5.53 o 
  -3   1  10        2.31        7.74      4.08 o 
  -2   1  10      753.27      748.46     15.30 o 
  -1   1  10      568.11      564.53     12.07 o 
   0   1  10      624.47      637.94     16.08 o 
   1   1  10        3.59        5.73     11.89 o 
   2   1  10      772.73      796.64     26.80 o 
   3   1  10      424.02      444.45     14.15 o 
   4   1  10      276.72      302.43     14.88 o 
   5   1  10      110.01      111.50     10.97 o 
   6   1  10        5.32       20.68     16.14 o 
  -9   2  10      112.87      129.41     19.26 o 
  -8   2  10      186.55      164.02     21.11 o 
  -7   2  10       66.57       35.78     15.67 o 
  -6   2  10       17.63       15.57      4.72 o 
  -5   2  10      141.03      154.75      9.59 o 
  -4   2  10      646.12      693.70     12.71 o 
  -3   2  10      623.96      667.34     14.18 o 
  -2   2  10       96.20      116.66      8.75 o 
  -1   2  10       53.87       29.63      7.35 o 
   0   2  10      785.16      875.59     22.80 o 
   1   2  10      508.34      486.35     16.42 o 
   2   2  10      120.48      125.52     14.66 o 
   3   2  10       85.61       91.89     14.69 o 
   4   2  10       41.97       32.04     20.17 o 
   5   2  10       53.86       46.96     13.50 o 
   6   2  10       11.78        1.54     29.29 o 
  -9   3  10      162.71      250.23     36.48 o 
  -8   3  10      162.95      157.56     32.11 o 
  -7   3  10      495.76      498.41     12.41 o 
  -6   3  10      468.72      464.81     11.58 o 
  -5   3  10      337.72      340.79     13.11 o 
  -4   3  10      130.05      118.49      7.43 o 
  -3   3  10       37.81       44.60      5.72 o 
  -2   3  10      186.93      183.43     10.50 o 
  -1   3  10     1261.47     1267.80     29.02 o 
   0   3  10      359.82      380.49     16.16 o 
   1   3  10      180.20      206.51     12.22 o 
   2   3  10      191.99      170.58     12.19 o 
   3   3  10      329.35      362.90     21.42 o 
   4   3  10      451.45      431.02     30.47 o 
   5   3  10      278.26      244.56     21.76 o 
  -9   4  10      182.17      197.30     27.23 o 
  -8   4  10      216.79      205.62     36.79 o 
  -7   4  10       60.32       56.27      5.44 o 
  -6   4  10      108.37       98.61      6.21 o 
  -5   4  10      422.55      421.12     10.87 o 
  -4   4  10      440.89      422.57     11.29 o 
  -3   4  10      218.67      188.85     10.60 o 
  -2   4  10       97.82       94.59      8.48 o 
  -1   4  10       63.39       86.02     27.40 o 
   0   4  10        2.59        4.23      9.29 o 
   1   4  10      867.64      793.67     27.99 o 
   2   4  10      590.84      613.32     58.09 o 
   3   4  10      110.90      130.11     17.78 o 
   4   4  10        0.49      -25.18     25.18 o 
   5   4  10      378.76      397.33     80.67 o 
  -9   5  10      371.14      347.62     23.71 o 
  -8   5  10        0.09        8.26      6.78 o 
  -7   5  10      439.87      399.55     13.11 o 
  -6   5  10      526.89      519.28     12.79 o 
  -5   5  10      189.12      208.47      8.35 o 
  -4   5  10      151.38      134.53      8.47 o 
  -3   5  10       84.05       97.09      8.68 o 
  -2   5  10      589.63      610.92     21.48 o 
  -1   5  10       39.11       24.30      9.10 o 
   0   5  10      356.57      367.58     18.92 o 
   1   5  10       47.15       52.12     15.08 o 
   2   5  10        0.19       36.44     21.07 o 
   3   5  10        1.90        4.73     15.00 o 
   4   5  10      730.17      809.66     45.87 o 
  -9   6  10       87.24       87.51     19.21 o 
  -8   6  10      157.36      138.80     27.47 o 
  -7   6  10        2.23       10.22      9.02 o 
  -6   6  10       14.69       20.18      5.45 o 
  -5   6  10        6.57        9.84     10.31 o 
  -4   6  10      726.02      699.17     18.34 o 
  -3   6  10       42.39       41.19      7.84 o 
  -2   6  10      328.54      329.59     15.52 o 
  -1   6  10      956.16      930.36     28.15 o 
   0   6  10      304.81      287.43     20.15 o 
   1   6  10      552.52      545.11     33.23 o 
   2   6  10      189.40      184.18     21.03 o 
   3   6  10      384.92      418.95     29.06 o 
  -9   7  10      283.04      250.37     18.18 o 
  -8   7  10       51.14       51.93     11.99 o 
  -7   7  10        1.53        0.62      9.69 o 
  -6   7  10       23.20       28.34      8.69 o 
  -5   7  10      744.20      706.26     26.47 o 
  -4   7  10      469.62      472.42     37.52 o 
  -3   7  10      242.48      259.56     19.24 o 
  -2   7  10       82.66       47.57      9.42 o 
  -1   7  10      128.82      149.93     15.53 o 
   0   7  10       63.52       75.29     16.30 o 
   1   7  10      371.13      406.74     32.18 o 
   2   7  10       38.72       15.59     17.90 o 
   3   7  10       98.96      120.23     44.19 o 
  -8   8  10      163.11      161.72     16.31 o 
  -7   8  10       40.44       32.91     11.91 o 
  -6   8  10      122.90      103.89      9.34 o 
  -5   8  10       47.63       45.33      9.85 o 
  -4   8  10       55.81       50.89     17.73 o 
  -3   8  10      150.73      145.48     23.80 o 
  -2   8  10      355.64      366.68     28.23 o 
  -1   8  10       25.27       34.03     22.88 o 
   0   8  10       56.17       68.41     18.50 o 
   1   8  10       69.19       77.25     20.14 o 
   2   8  10      130.45      168.18     23.85 o 
  -8   9  10      152.51      152.28     17.12 o 
  -7   9  10      176.99      157.61     23.22 o 
  -6   9  10        7.71        0.10      9.69 o 
  -5   9  10      175.24      144.02     15.98 o 
  -4   9  10       80.23       96.77     13.18 o 
  -3   9  10        9.43       -7.66     24.69 o 
  -2   9  10      248.63      275.01     51.38 o 
  -1   9  10      480.97      547.69     37.23 o 
   0   9  10       95.77      117.64     24.58 o 
  -7  10  10       40.09       11.28     16.90 o 
  -6  10  10       11.03       -3.76     24.28 o 
  -5  10  10       12.83       17.28     16.27 o 
  -4  10  10       23.16       32.19     15.58 o 
  -3  10  10      176.10      166.52     21.61 o 
  -2  10  10      292.24      356.77     34.83 o 
  -1  10  10      118.91      121.88     26.72 o 
  -1 -11  11       16.42       44.82     14.84 o 
   0 -11  11       26.08        3.14     14.43 o 
   1 -11  11       77.88       65.99     15.51 o 
   2 -11  11       69.22       92.79     39.31 o 
   3 -11  11       66.88       34.89     21.58 o 
  -2 -10  11        1.96       23.84     16.47 o 
  -1 -10  11       28.79       28.84     16.79 o 
   0 -10  11      109.03       99.73     19.03 o 
   1 -10  11      207.55      192.06     18.75 o 
   2 -10  11       86.43      113.04     16.96 o 
   3 -10  11        6.13        4.24     17.98 o 
   4 -10  11      134.96      196.28     30.16 o 
   5 -10  11      189.61      191.89     24.51 o 
  -4  -9  11        0.27        7.26     20.10 o 
  -3  -9  11       59.26       42.15     12.16 o 
  -2  -9  11       96.16       68.34     11.67 o 
  -1  -9  11     1267.97     1297.34     43.10 o 
   0  -9  11      312.06      312.40     13.97 o 
   1  -9  11        0.87        8.48      6.54 o 
   2  -9  11       19.59       15.23     14.51 o 
   3  -9  11      538.66      573.16     35.61 o 
   4  -9  11      706.53      651.94     87.60 o 
   5  -9  11      128.09      145.28     25.60 o 
  -5  -8  11       73.91       69.76     18.76 o 
  -4  -8  11      299.14      279.17     25.07 o 
  -3  -8  11      393.70      410.36     27.45 o 
  -2  -8  11      518.56      480.26     24.33 o 
  -1  -8  11       10.01       13.68      7.86 o 
   0  -8  11      562.91      534.91     18.34 o 
   1  -8  11      813.17      754.25     21.44 o 
   2  -8  11      281.75      304.95     14.43 o 
   3  -8  11        3.60        1.89      7.59 o 
   4  -8  11        3.88       12.09      9.64 o 
   5  -8  11       35.03       17.89     13.97 o 
   6  -8  11       28.82       48.19     25.98 o 
  -6  -7  11      159.73      160.81     19.62 o 
  -5  -7  11      485.44      472.43     25.09 o 
  -4  -7  11      333.14      315.24     15.76 o 
  -3  -7  11        0.37        7.54      9.11 o 
  -2  -7  11      184.24      197.52     12.87 o 
  -1  -7  11      343.34      314.82     14.84 o 
   0  -7  11      153.72      137.15      8.72 o 
   1  -7  11       90.65       84.16      7.24 o 
   2  -7  11      110.11      112.58      9.94 o 
   3  -7  11      205.34      207.26     10.08 o 
   4  -7  11        6.04       10.49      8.02 o 
   5  -7  11       87.67       92.40     19.96 o 
   6  -7  11       12.42       29.66     22.60 o 
  -6  -6  11        1.50        9.02     12.15 o 
  -5  -6  11       22.03       38.06     10.33 o 
  -4  -6  11      187.87      166.42     14.07 o 
  -3  -6  11     1285.63     1253.09     28.00 o 
  -2  -6  11      568.98      540.68     16.05 o 
  -1  -6  11       86.66       84.53      7.62 o 
   0  -6  11        9.39        3.42      3.98 o 
   1  -6  11      191.76      215.61     15.02 o 
   2  -6  11      681.88      648.73     20.29 o 
   3  -6  11      385.54      365.39     13.67 o 
   4  -6  11      142.73      107.84     11.48 o 
   5  -6  11        7.21        4.31     18.75 o 
   6  -6  11       94.56       88.90     24.14 o 
  -7  -5  11       86.04       67.47     20.55 o 
  -6  -5  11      249.40      261.94     13.95 o 
  -5  -5  11      400.20      391.58     14.42 o 
  -4  -5  11      325.37      336.16     11.18 o 
  -3  -5  11       11.98        3.02      6.21 o 
  -2  -5  11       29.77       38.35      6.36 o 
  -1  -5  11       45.96       44.10      4.78 o 
   0  -5  11      231.34      238.45     10.30 o 
   1  -5  11       27.53       34.01      5.78 o 
   2  -5  11      193.17      166.29     14.78 o 
   3  -5  11      495.49      470.51     16.02 o 
   4  -5  11      798.50      818.30     42.25 o 
   5  -5  11      397.02      377.73     25.69 o 
   6  -5  11        5.24       -2.04     14.63 o 
   7  -5  11       23.91       31.93     17.70 o 
  -7  -4  11       74.48       89.11      9.63 o 
  -6  -4  11       40.10       44.36      7.31 o 
  -5  -4  11      124.02      110.01      9.89 o 
  -4  -4  11     1236.77     1242.31     26.84 o 
  -3  -4  11      903.54      951.03     23.17 o 
  -2  -4  11      374.48      355.53      8.82 o 
  -1  -4  11     1401.38     1409.26     25.44 o 
   0  -4  11       36.46       26.62      7.10 o 
   1  -4  11      786.75      735.68     21.07 o 
   2  -4  11      664.36      594.06     17.79 o 
   3  -4  11     1197.26     1222.38     32.16 o 
   4  -4  11       82.71       62.93     10.80 o 
   5  -4  11       27.98       31.94     10.27 o 
   6  -4  11       64.18      106.48     23.07 o 
   7  -4  11      135.91       94.50     32.37 o 
  -8  -3  11       28.40        7.05     20.53 o 
  -7  -3  11      271.58      261.79     12.60 o 
  -6  -3  11     1625.37     1636.02     36.07 o 
  -5  -3  11      911.90      956.81     19.42 o 
  -4  -3  11      804.00      799.41     16.97 o 
  -3  -3  11      105.65      124.98      6.43 o 
  -2  -3  11        8.78       13.13      4.39 o 
  -1  -3  11        2.37        9.78      7.67 o 
   0  -3  11       20.05       31.38      8.61 o 
   1  -3  11      683.26      630.90     18.90 o 
   2  -3  11     1006.95     1062.97     27.51 o 
   3  -3  11      267.97      263.28     13.00 o 
   4  -3  11       89.08      105.48     10.40 o 
   5  -3  11      449.03      426.54     18.91 o 
   6  -3  11      582.85      651.51     44.70 o 
   7  -3  11        0.96      -12.60     15.07 o 
  -8  -2  11       95.62      100.69     21.58 o 
  -7  -2  11      393.65      355.62     53.44 o 
  -6  -2  11      956.63      994.71     20.24 o 
  -5  -2  11     1458.80     1518.52     25.59 o 
  -4  -2  11        1.28       -0.20      5.00 o 
  -3  -2  11       56.05       73.16      5.10 o 
  -2  -2  11      729.97      782.25     18.16 o 
  -1  -2  11      983.38      998.01     21.51 o 
   0  -2  11       14.93       15.14      6.80 o 
   1  -2  11       57.50       54.74     10.46 o 
   2  -2  11       24.46       30.20      5.64 o 
   3  -2  11      394.33      411.00     12.75 o 
   4  -2  11      512.41      541.70     23.52 o 
   5  -2  11        6.46       15.46      9.69 o 
   6  -2  11        4.68       12.73     15.94 o 
  -9  -1  11      123.00      108.72     20.34 o 
  -8  -1  11       10.94       33.97     24.33 o 
  -7  -1  11      591.75      568.11     24.61 o 
  -6  -1  11      102.98      107.33      5.63 o 
  -5  -1  11     1712.47     1856.84     44.93 o 
  -4  -1  11      146.40      151.09      5.80 o 
  -3  -1  11      533.07      569.02     12.66 o 
  -2  -1  11      183.05      164.99      7.81 o 
  -1  -1  11      449.83      468.35     12.95 o 
   0  -1  11       98.13      103.73      6.80 o 
   1  -1  11       54.07       34.96      6.93 o 
   2  -1  11        4.79       -8.45      8.77 o 
   3  -1  11        0.76        9.31      9.32 o 
   4  -1  11      243.37      216.84     13.58 o 
   5  -1  11      282.90      270.60     19.27 o 
   6  -1  11      587.43      607.71     39.92 o 
  -9   0  11       52.39       19.07     24.70 o 
  -8   0  11       27.97       10.79     33.91 o 
  -7   0  11      108.18      122.37     13.53 o 
  -6   0  11      263.84      269.12      8.66 o 
  -5   0  11       19.15       19.08      4.71 o 
  -4   0  11      109.05      112.10      5.95 o 
  -3   0  11       96.49       94.55      5.75 o 
  -2   0  11      156.40      166.00      8.33 o 
  -1   0  11      220.43      183.58      9.26 o 
   0   0  11      208.54      202.43      9.31 o 
   1   0  11      129.66      136.54     11.86 o 
   2   0  11     1815.87     1731.34     40.46 o 
   3   0  11     2711.20     2814.47     52.85 o 
   4   0  11      410.71      434.66     16.66 o 
   5   0  11      186.66      191.51     25.18 o 
   6   0  11       13.32       -4.11     15.62 o 
  -9   1  11      120.61       93.84     20.92 o 
  -8   1  11      193.25      198.32     21.32 o 
  -7   1  11       81.98       82.46     15.56 o 
  -6   1  11      262.12      260.35     11.80 o 
  -5   1  11       12.47       14.38      4.78 o 
  -4   1  11      802.60      795.18     16.00 o 
  -3   1  11     1188.17     1290.93     23.45 o 
  -2   1  11      165.03      170.14      6.91 o 
  -1   1  11        0.97        3.85      4.63 o 
   0   1  11     1118.69     1120.02     30.47 o 
   1   1  11      597.31      598.67     14.89 o 
   2   1  11      441.53      450.75     13.46 o 
   3   1  11      164.31      164.55     11.64 o 
   4   1  11       12.42       -4.14      8.84 o 
   5   1  11       52.04       55.17     24.06 o 
   6   1  11       38.97       37.40     18.16 o 
  -9   2  11      120.90      117.15     34.43 o 
  -8   2  11       20.36       26.43     15.16 o 
  -7   2  11      150.50      158.26     12.26 o 
  -6   2  11      179.81      193.94      8.02 o 
  -5   2  11      457.22      450.84     16.53 o 
  -4   2  11      595.38      583.62     12.15 o 
  -3   2  11       82.26       84.44      5.67 o 
  -2   2  11      161.05      166.11      7.59 o 
  -1   2  11     1221.73     1342.03     27.70 o 
   0   2  11      521.69      527.65     26.61 o 
   1   2  11       51.91       44.17     13.06 o 
   2   2  11       27.61       38.51     11.77 o 
   3   2  11      193.09      214.83     14.27 o 
   4   2  11      228.00      218.66     16.09 o 
   5   2  11      288.63      262.64     26.52 o 
  -9   3  11      143.43       95.57     25.18 o 
  -8   3  11       76.58       38.60     27.49 o 
  -7   3  11       69.84       62.97      5.49 o 
  -6   3  11       93.14       84.97      6.71 o 
  -5   3  11        6.48        6.36      4.45 o 
  -4   3  11      250.95      249.09      8.76 o 
  -3   3  11      312.02      314.91     10.19 o 
  -2   3  11      105.11      105.87      6.85 o 
  -1   3  11       77.85       70.24      9.56 o 
   0   3  11      652.02      583.13     21.23 o 
   1   3  11      816.05      764.76     23.01 o 
   2   3  11       78.76      105.21     13.90 o 
   3   3  11       71.91       85.78     21.92 o 
   4   3  11        3.34       -5.15     22.67 o 
   5   3  11      123.26      100.10     19.94 o 
  -9   4  11       45.74       55.04     30.83 o 
  -8   4  11       17.62       19.33      8.45 o 
  -7   4  11       54.68       55.50      7.06 o 
  -6   4  11      882.23      886.86     20.59 o 
  -5   4  11      950.42      942.46     19.78 o 
  -4   4  11      793.99      769.25     16.97 o 
  -3   4  11        2.73        0.63      6.97 o 
  -2   4  11      861.86      857.82     25.51 o 
  -1   4  11      560.03      619.86     20.62 o 
   0   4  11      423.34      411.67     16.24 o 
   1   4  11      219.55      218.74     13.60 o 
   2   4  11       11.95      -21.60     21.60 o 
   3   4  11      151.46      117.54     21.97 o 
   4   4  11       29.81       47.50     18.39 o 
  -9   5  11        1.09      -14.71     14.71 o 
  -8   5  11      365.51      344.43     39.31 o 
  -7   5  11      287.29      307.60     12.78 o 
  -6   5  11      103.14       89.83      7.90 o 
  -5   5  11       36.65       37.32      7.05 o 
  -4   5  11       35.06       53.17      7.60 o 
  -3   5  11      410.68      431.63     14.78 o 
  -2   5  11       15.99        8.34      9.11 o 
  -1   5  11        3.50       41.55     12.55 o 
   0   5  11       44.41       54.16     12.79 o 
   1   5  11      140.24      156.26     32.88 o 
   2   5  11      386.70      361.42     33.06 o 
   3   5  11      332.27      322.66     27.13 o 
   4   5  11       43.89       13.28     23.12 o 
  -9   6  11      139.93      127.95     23.43 o 
  -8   6  11       25.40       19.46     10.94 o 
  -7   6  11      122.78      112.18      9.90 o 
  -6   6  11      596.03      585.20     17.53 o 
  -5   6  11      138.48      134.99      9.07 o 
  -4   6  11      550.04      571.07     17.87 o 
  -3   6  11      375.51      340.58     17.12 o 
  -2   6  11       71.00       65.91     11.71 o 
  -1   6  11       41.85       46.87     13.03 o 
   0   6  11      602.20      639.41     35.31 o 
   1   6  11      352.26      343.99     28.33 o 
   2   6  11      115.82      101.13     19.57 o 
   3   6  11       12.41       22.75     28.50 o 
  -8   7  11       91.48       81.85     12.12 o 
  -7   7  11      284.65      328.13     22.01 o 
  -6   7  11      145.48      135.07     10.27 o 
  -5   7  11       25.76       25.79     11.64 o 
  -4   7  11      245.55      231.68     15.57 o 
  -3   7  11      367.10      383.81     23.38 o 
  -2   7  11       26.30       27.21     17.26 o 
  -1   7  11       13.58        5.23     22.24 o 
   0   7  11        1.14       -4.62     14.68 o 
   1   7  11       88.95      101.17     24.15 o 
   2   7  11      198.75      171.48     31.39 o 
  -8   8  11       31.05       37.56     13.59 o 
  -7   8  11        7.81        5.81     14.29 o 
  -6   8  11       28.70       29.81     11.57 o 
  -5   8  11       94.71       84.54     15.31 o 
  -4   8  11      570.09      628.94     26.26 o 
  -3   8  11      229.73      209.44     26.60 o 
  -2   8  11        8.08      -13.13     19.50 o 
  -1   8  11       76.47       70.62     17.90 o 
   0   8  11      101.19      143.53     27.86 o 
   1   8  11      187.81      269.05     50.61 o 
  -7   9  11        2.25       -9.71     22.42 o 
  -6   9  11       62.85       41.41     17.13 o 
  -5   9  11       68.49       65.08     16.87 o 
  -4   9  11        4.06       19.56     16.66 o 
  -3   9  11       24.22       15.99     14.05 o 
  -2   9  11      152.40      122.47     22.71 o 
  -1   9  11      173.50      162.69     23.12 o 
  -5  10  11      402.01      424.87     25.56 o 
  -4  10  11       86.98       82.41     18.36 o 
  -3  10  11      123.93      116.94     19.71 o 
  -2 -10  12      319.37      303.02     22.23 o 
  -1 -10  12        5.14       -5.58     12.62 o 
   0 -10  12      372.40      313.57     23.67 o 
   1 -10  12       19.90       41.32     13.51 o 
   2 -10  12      128.26      149.54     21.80 o 
   3 -10  12      112.51      127.57     33.91 o 
   4 -10  12      330.70      357.10     43.16 o 
  -3  -9  12      432.48      424.97     24.74 o 
  -2  -9  12        9.45       14.91     12.15 o 
  -1  -9  12        1.64       14.06      8.03 o 
   0  -9  12      104.02       61.58     10.46 o 
   1  -9  12      279.30      286.83     19.12 o 
   2  -9  12      103.73      106.56     26.09 o 
   3  -9  12       53.32       56.19     17.98 o 
   4  -9  12        0.08       23.55     25.98 o 
   5  -9  12       28.95       36.45     27.49 o 
  -4  -8  12      198.26      181.16     16.95 o 
  -3  -8  12       12.44       -2.62     13.27 o 
  -2  -8  12      179.38      183.39     12.26 o 
  -1  -8  12      613.38      613.11     20.57 o 
   0  -8  12      225.07      250.70     12.14 o 
   1  -8  12      141.64      150.83     18.32 o 
   2  -8  12        6.94        2.41     14.41 o 
   3  -8  12       93.14       38.02     32.88 o 
   4  -8  12       36.44       35.16     17.62 o 
   5  -8  12      282.88      263.69     35.97 o 
  -5  -7  12        8.25       -5.98     13.74 o 
  -4  -7  12       26.20       23.05     13.74 o 
  -3  -7  12      131.49      141.90     11.57 o 
  -2  -7  12      203.73      235.66     11.91 o 
  -1  -7  12       68.23       70.75     16.38 o 
   0  -7  12        7.37       22.04     11.17 o 
   1  -7  12      709.51      664.42     23.01 o 
   2  -7  12      149.92      150.55      9.80 o 
   3  -7  12       22.74       19.95     14.46 o 
   4  -7  12      546.65      469.15     25.19 o 
   5  -7  12        0.17       -5.29     17.62 o 
   6  -7  12       54.75       51.46     18.12 o 
  -6  -6  12       12.61        3.65     17.43 o 
  -5  -6  12      403.39      363.20     18.80 o 
  -4  -6  12      275.29      263.41     17.97 o 
  -3  -6  12       34.46       28.41      7.75 o 
  -2  -6  12      186.41      178.67     11.29 o 
  -1  -6  12      274.91      264.70     11.83 o 
   0  -6  12      831.04      850.09     27.44 o 
   1  -6  12      780.81      762.46     36.22 o 
   2  -6  12       65.88       45.77      6.42 o 
   3  -6  12      114.76      104.07     13.28 o 
   4  -6  12      517.79      506.33     38.02 o 
   5  -6  12       27.59       20.96     16.46 o 
   6  -6  12       51.07       49.11     20.30 o 
  -7  -5  12      157.03      144.98     37.77 o 
  -6  -5  12       30.81       28.38      9.47 o 
  -5  -5  12       27.92       22.92      9.65 o 
  -4  -5  12       28.83       33.71      5.72 o 
  -3  -5  12       48.06       47.50      6.61 o 
  -2  -5  12      743.62      766.33     16.82 o 
  -1  -5  12     1461.59     1424.79     27.31 o 
   0  -5  12       33.71       26.90      5.07 o 
   1  -5  12      106.34       90.16     10.14 o 
   2  -5  12      117.10      125.25     10.13 o 
   3  -5  12     1335.22     1273.05     44.64 o 
   4  -5  12      252.81      250.70     16.25 o 
   5  -5  12      108.19      108.58     19.09 o 
   6  -5  12       25.04       36.55     17.43 o 
  -7  -4  12        0.14       -6.15     16.53 o 
  -6  -4  12      167.92      144.41     10.47 o 
  -5  -4  12      789.71      850.72     20.45 o 
  -4  -4  12        8.67        8.88      4.69 o 
  -3  -4  12       44.13       50.28      5.12 o 
  -2  -4  12      175.70      168.65      9.10 o 
  -1  -4  12      227.27      230.77     10.19 o 
   0  -4  12      892.83      858.73     21.42 o 
   1  -4  12     1310.14     1393.13     34.43 o 
   2  -4  12      229.05      207.27     12.54 o 
   3  -4  12      123.60      110.77     13.13 o 
   4  -4  12      151.35      104.10     15.70 o 
   5  -4  12      119.15      108.53     24.58 o 
   6  -4  12       56.74       66.82     27.55 o 
  -8  -3  12       99.64       97.62     30.57 o 
  -7  -3  12      167.09      138.13     20.67 o 
  -6  -3  12      553.98      589.20     19.97 o 
  -5  -3  12      498.72      540.37     18.77 o 
  -4  -3  12        4.54        3.37      4.76 o 
  -3  -3  12      322.89      329.84      8.80 o 
  -2  -3  12      553.84      577.44     14.35 o 
  -1  -3  12      211.46      207.65      9.99 o 
   0  -3  12       13.60       14.73     10.14 o 
   1  -3  12        0.08        5.60      9.81 o 
   2  -3  12        5.08       10.38      7.22 o 
   3  -3  12      221.70      197.90     26.33 o 
   4  -3  12      128.80      160.66     14.47 o 
   5  -3  12        5.97       16.13     13.01 o 
   6  -3  12        0.22        1.37     19.78 o 
  -8  -2  12       82.07       64.16     41.36 o 
  -7  -2  12      173.53      176.55     26.21 o 
  -6  -2  12        3.56        4.24      6.69 o 
  -5  -2  12      408.18      450.06     18.76 o 
  -4  -2  12      589.79      633.37     14.17 o 
  -3  -2  12      845.92      951.13     19.24 o 
  -2  -2  12      331.90      368.81     13.15 o 
  -1  -2  12      696.34      728.50     18.65 o 
   0  -2  12     1400.80     1427.01     33.77 o 
   1  -2  12      653.05      630.52     16.36 o 
   2  -2  12      338.11      330.71     10.98 o 
   3  -2  12      280.56      280.40     11.15 o 
   4  -2  12        3.28        1.58     10.68 o 
   5  -2  12      288.18      334.44     29.96 o 
   6  -2  12      209.92      160.02     27.75 o 
  -8  -1  12        5.19       -4.78     16.82 o 
  -7  -1  12        5.03       -0.71     14.91 o 
  -6  -1  12      362.64      379.41     16.62 o 
  -5  -1  12     1075.17     1146.16     21.23 o 
  -4  -1  12      319.17      323.50      9.75 o 
  -3  -1  12      148.52      161.60      7.44 o 
  -2  -1  12      207.65      203.13      9.44 o 
  -1  -1  12      771.18      796.25     19.09 o 
   0  -1  12      227.98      211.02      9.98 o 
   1  -1  12      241.84      219.80      9.31 o 
   2  -1  12        4.61        5.85      6.06 o 
   3  -1  12      307.38      305.98     16.98 o 
   4  -1  12      606.59      589.96     35.82 o 
   5  -1  12       44.91       50.82     26.72 o 
   6  -1  12        0.70       12.55     25.95 o 
  -9   0  12      259.50      264.53     29.80 o 
  -8   0  12        6.87      -11.39     16.46 o 
  -7   0  12       19.37       20.24      3.72 o 
  -6   0  12      335.67      337.81     17.42 o 
  -5   0  12     2487.51     2669.68     43.89 o 
  -4   0  12      408.52      446.96     14.15 o 
  -3   0  12     1150.82     1193.87     26.70 o 
  -2   0  12      586.11      563.55     15.13 o 
  -1   0  12      217.81      195.33     10.91 o 
   0   0  12        5.39       13.17      7.47 o 
   1   0  12       48.31       45.24      6.78 o 
   2   0  12      253.76      261.62     13.20 o 
   3   0  12      234.80      240.06     14.97 o 
   4   0  12        0.15      -23.63     32.63 o 
   5   0  12      107.05       92.00     17.92 o 
  -9   1  12      113.69       84.07     23.20 o 
  -8   1  12      102.55      110.20     18.73 o 
  -7   1  12      379.84      398.23     23.73 o 
  -6   1  12     1151.14     1171.71     28.38 o 
  -5   1  12      328.27      323.90     11.49 o 
  -4   1  12      496.61      499.97     13.48 o 
  -3   1  12        8.88       15.45      5.74 o 
  -2   1  12      628.73      619.30     19.18 o 
  -1   1  12      129.18      132.41      8.16 o 
   0   1  12      312.39      319.91     12.48 o 
   1   1  12      292.32      316.70     16.32 o 
   2   1  12       14.68       18.08      7.06 o 
   3   1  12       54.51       59.55      8.71 o 
   4   1  12       23.78       34.22     30.06 o 
   5   1  12      395.49      411.56     31.05 o 
  -9   2  12       41.49       31.86     24.15 o 
  -8   2  12      231.93      185.00     81.70 o 
  -7   2  12       76.43       73.16      6.53 o 
  -6   2  12        6.64        2.60      5.60 o 
  -5   2  12      440.77      383.33     10.73 o 
  -4   2  12       44.29       49.45      5.19 o 
  -3   2  12      786.21      814.46     19.09 o 
  -2   2  12     1021.24     1034.47     22.14 o 
  -1   2  12      438.43      449.47     16.73 o 
   0   2  12       17.81       29.63      9.32 o 
   1   2  12       69.96       77.02     10.52 o 
   2   2  12      508.57      560.38     22.62 o 
   3   2  12       37.61       38.13     10.25 o 
   4   2  12        6.77      -10.83     15.61 o 
   5   2  12       86.37       81.38     27.71 o 
  -9   3  12      117.54       94.54     36.48 o 
  -8   3  12      121.50       44.76     36.74 o 
  -7   3  12      114.32      102.57      9.87 o 
  -6   3  12      176.33      173.90     11.85 o 
  -5   3  12      349.62      318.83     10.26 o 
  -4   3  12      339.02      347.58     14.54 o 
  -3   3  12      522.27      544.69     14.71 o 
  -2   3  12      292.06      297.00     14.83 o 
  -1   3  12      901.73      879.02     28.50 o 
   0   3  12      137.13      147.08     13.94 o 
   1   3  12      660.86      596.58     35.24 o 
   2   3  12      140.14      108.27     17.08 o 
   3   3  12      105.24      106.87     32.37 o 
   4   3  12       15.61        4.74     18.39 o 
  -9   4  12        4.27      -11.43     15.25 o 
  -8   4  12      310.05      315.10     18.08 o 
  -7   4  12       46.98       51.73      8.31 o 
  -6   4  12       18.48       22.42      6.21 o 
  -5   4  12       89.43       92.82      7.74 o 
  -4   4  12       29.40       25.47      5.82 o 
  -3   4  12      367.99      363.33     11.95 o 
  -2   4  12        3.18       -1.96      8.44 o 
  -1   4  12        1.47       -9.93     10.53 o 
   0   4  12      273.42      279.90     23.59 o 
   1   4  12      410.37      380.71     26.89 o 
   2   4  12      338.08      343.91     31.34 o 
   3   4  12        3.27      -11.23     26.49 o 
   4   4  12       23.79       47.73     25.18 o 
  -9   5  12      193.12      210.85     28.75 o 
  -8   5  12       37.23       47.64     15.22 o 
  -7   5  12       75.91       63.48     10.62 o 
  -6   5  12      104.39       95.96      8.65 o 
  -5   5  12       64.90       83.93      8.47 o 
  -4   5  12      315.61      314.71     12.06 o 
  -3   5  12      271.34      275.36     15.18 o 
  -2   5  12       29.51       26.57     11.84 o 
  -1   5  12       61.02       47.27     13.89 o 
   0   5  12      664.77      670.58     37.37 o 
   1   5  12      574.51      598.62     36.28 o 
   2   5  12      124.11       98.18     20.99 o 
   3   5  12        4.08       -2.83     19.25 o 
  -8   6  12       26.41       23.49     12.54 o 
  -7   6  12      114.52      130.89     15.38 o 
  -6   6  12       98.40      106.23     10.13 o 
  -5   6  12      152.32      145.10     10.50 o 
  -4   6  12      141.62      157.47     12.72 o 
  -3   6  12       39.28       43.89     14.37 o 
  -2   6  12       21.27        1.70     17.35 o 
  -1   6  12      305.69      328.86     24.28 o 
   0   6  12        9.91       10.35     23.75 o 
   1   6  12       28.24       39.35     24.79 o 
   2   6  12      114.46      146.70     25.95 o 
  -8   7  12       38.01       29.04     14.83 o 
  -7   7  12        8.78       15.71     17.39 o 
  -6   7  12        9.74       11.29     11.98 o 
  -5   7  12      698.09      729.29     25.40 o 
  -4   7  12      476.79      505.62     22.90 o 
  -3   7  12       98.76       88.71     14.86 o 
  -2   7  12       18.02        9.69     15.57 o 
  -1   7  12      248.88      260.69     25.20 o 
   0   7  12      185.50      191.24     25.00 o 
   1   7  12      130.21      143.92     23.58 o 
  -7   8  12       59.92       70.08     15.57 o 
  -6   8  12      148.99      159.70     18.95 o 
  -5   8  12      177.03      186.81     24.25 o 
  -4   8  12       29.12       16.25     14.06 o 
  -3   8  12        3.73        2.71     15.31 o 
  -2   8  12      194.51      238.94     25.89 o 
  -1   8  12      349.82      352.99     34.42 o 
   0   8  12        9.28        6.36     17.15 o 
  -6   9  12        9.05        1.78     19.55 o 
  -5   9  12       97.14       80.32     22.07 o 
  -4   9  12      225.02      208.67     32.88 o 
  -3   9  12        8.15      -12.97     15.78 o 
  -2   9  12        0.86       18.87     23.12 o 
   0 -10  13        3.54       25.05     16.19 o 
   1 -10  13      214.68      174.43     25.61 o 
   2 -10  13      414.37      405.55     32.67 o 
  -2  -9  13      227.53      191.52     17.28 o 
  -1  -9  13      247.33      244.82     27.67 o 
   0  -9  13      409.19      405.31     24.26 o 
   1  -9  13       39.36       30.32     12.41 o 
   2  -9  13        1.01       10.07     32.63 o 
   3  -9  13        2.72      -26.48     26.48 o 
   4  -9  13       12.25      -14.39     25.18 o 
  -4  -8  13        0.84        7.17     15.58 o 
  -3  -8  13      225.51      211.69     18.24 o 
  -2  -8  13      588.60      589.75     28.11 o 
  -1  -8  13      349.70      362.99     16.40 o 
   0  -8  13       96.70       63.46     15.56 o 
   1  -8  13      190.05      203.00     19.39 o 
   2  -8  13      353.74      400.68     30.62 o 
   3  -8  13      256.32      274.63     32.63 o 
   4  -8  13        2.13      -17.77     36.99 o 
  -5  -7  13      430.51      395.53     25.27 o 
  -4  -7  13      586.04      580.11     30.01 o 
  -3  -7  13       57.61       47.95     11.52 o 
  -2  -7  13       54.93       52.95     13.51 o 
  -1  -7  13      397.73      376.38     16.10 o 
   0  -7  13       48.90       87.60     13.33 o 
   1  -7  13       74.13       55.55     16.16 o 
   2  -7  13       53.96       57.42     13.13 o 
   3  -7  13        2.66        6.68     15.99 o 
   4  -7  13       60.41       59.75     28.52 o 
   5  -7  13      188.17      177.56     23.38 o 
  -5  -6  13      303.80      288.55     21.24 o 
  -4  -6  13        8.64        3.46     10.63 o 
  -3  -6  13      122.58      125.72     11.35 o 
  -2  -6  13      125.75      121.65      8.77 o 
  -1  -6  13      693.16      679.21     22.49 o 
   0  -6  13      410.74      382.27     12.64 o 
   1  -6  13       95.23       89.53     10.63 o 
   2  -6  13        3.06        6.09     11.61 o 
   3  -6  13      190.21      181.25     16.43 o 
   4  -6  13      977.91      897.15     53.40 o 
   5  -6  13       33.63       66.22     18.43 o 
  -6  -5  13        0.88       11.59     13.86 o 
  -5  -5  13      353.70      381.71     22.92 o 
  -4  -5  13       70.33       79.40      9.64 o 
  -3  -5  13        2.33        3.91      7.47 o 
  -2  -5  13       26.28       22.20      4.74 o 
  -1  -5  13       68.77       80.91      5.47 o 
   0  -5  13     1132.64     1178.59     32.46 o 
   1  -5  13      191.82      183.93     12.54 o 
   2  -5  13       67.38       86.48     15.01 o 
   3  -5  13        8.50        9.46     12.16 o 
   4  -5  13      738.18      763.94     68.08 o 
   5  -5  13      109.72      136.08     20.04 o 
  -7  -4  13      288.23      268.87     27.75 o 
  -6  -4  13      275.22      260.95     19.12 o 
  -5  -4  13      275.52      250.64     11.98 o 
  -4  -4  13       70.65       58.33      6.34 o 
  -3  -4  13       23.01       26.06      5.89 o 
  -2  -4  13        8.59        4.45      4.45 o 
  -1  -4  13      472.19      476.58     16.04 o 
   0  -4  13      106.52      139.59     14.56 o 
   1  -4  13        2.26        0.30      9.59 o 
   2  -4  13       16.03       11.31      9.84 o 
   3  -4  13      543.15      538.69     26.57 o 
   4  -4  13      114.27      103.57     13.44 o 
   5  -4  13       23.78      -29.75     29.80 o 
  -7  -3  13        3.10       10.39      7.24 o 
  -6  -3  13       63.55       69.85      8.35 o 
  -5  -3  13       29.09       21.84      6.10 o 
  -4  -3  13        8.26        2.03      4.69 o 
  -3  -3  13        3.64        0.33      5.25 o 
  -2  -3  13       94.01       82.68      6.64 o 
  -1  -3  13      609.10      564.77     17.42 o 
   0  -3  13     1426.78     1383.88     37.54 o 
   1  -3  13      740.88      718.55     26.18 o 
   2  -3  13     1101.90     1071.57     34.47 o 
   3  -3  13      113.84      127.84     14.72 o 
   4  -3  13       13.59       26.05     14.22 o 
   5  -3  13      131.83      112.41     19.61 o 
  -8  -2  13       23.06       19.99     20.85 o 
  -7  -2  13      166.20      149.28     14.35 o 
  -6  -2  13      546.51      532.91     16.47 o 
  -5  -2  13     1092.57     1167.97     28.85 o 
  -4  -2  13      462.85      508.05     14.42 o 
  -3  -2  13       63.21       54.02      6.70 o 
  -2  -2  13      139.77      134.60      9.10 o 
  -1  -2  13     1354.62     1378.42     34.18 o 
   0  -2  13     1564.69     1657.00     40.00 o 
   1  -2  13      508.43      455.14     16.01 o 
   2  -2  13        1.41       -0.88      6.02 o 
   3  -2  13      319.31      295.92     21.57 o 
   4  -2  13      363.27      363.51     29.06 o 
   5  -2  13       98.42       80.76     24.52 o 
  -8  -1  13      431.65      435.40     54.46 o 
  -7  -1  13      690.93      693.59     32.44 o 
  -6  -1  13        7.12        7.32      6.54 o 
  -5  -1  13      165.72      169.45      8.33 o 
  -4  -1  13      156.75      167.55      7.59 o 
  -3  -1  13      462.35      491.98     12.68 o 
  -2  -1  13       18.70       22.12      7.95 o 
  -1  -1  13       60.29       44.85      7.06 o 
   0  -1  13       21.22       12.63      9.38 o 
   1  -1  13      223.48      217.64     10.76 o 
   2  -1  13      775.56      773.76     24.06 o 
   3  -1  13      276.45      280.93     23.26 o 
   4  -1  13       16.37       15.55     22.45 o 
   5  -1  13        4.92       27.42     17.70 o 
  -8   0  13      197.34      206.66     29.80 o 
  -7   0  13       15.81       11.09      6.79 o 
  -6   0  13       92.53       94.94     10.78 o 
  -5   0  13       41.57       45.52      6.82 o 
  -4   0  13      391.70      388.29     11.99 o 
  -3   0  13        5.95       14.44      5.70 o 
  -2   0  13      165.21      172.47      9.09 o 
  -1   0  13       39.88       31.96      7.47 o 
   0   0  13       73.15       60.85      8.46 o 
   1   0  13      158.10      165.82      9.59 o 
   2   0  13        9.54       38.38     23.64 o 
   3   0  13      154.67      147.13     29.03 o 
   4   0  13       62.89       61.14     18.53 o 
   5   0  13      142.06       79.99     27.34 o 
  -8   1  13        9.52       21.07     26.20 o 
  -7   1  13      244.09      233.57     42.32 o 
  -6   1  13      110.73      115.56      7.27 o 
  -5   1  13       14.98        2.35      5.96 o 
  -4   1  13       25.96       25.31      6.86 o 
  -3   1  13      907.90      914.16     22.98 o 
  -2   1  13      143.10      151.45      9.50 o 
  -1   1  13       13.20       10.56      7.01 o 
   0   1  13      290.72      293.50     13.60 o 
   1   1  13      988.40     1042.81     37.71 o 
   2   1  13      221.63      255.22     25.73 o 
   3   1  13       74.60       64.88     24.87 o 
   4   1  13       70.80       59.44     33.91 o 
  -8   2  13       33.18       38.74     18.81 o 
  -7   2  13        4.72       11.17      7.30 o 
  -6   2  13      130.28      120.36      8.34 o 
  -5   2  13      251.62      255.81      9.92 o 
  -4   2  13      637.44      675.51     18.44 o 
  -3   2  13       20.99       13.27      6.63 o 
  -2   2  13      224.04      236.39      9.32 o 
  -1   2  13      858.03      895.56     29.37 o 
   0   2  13     1997.87     2257.04     49.73 o 
   1   2  13      881.60      919.35     29.36 o 
   2   2  13      241.49      231.18     28.11 o 
   3   2  13        3.60        3.62     17.12 o 
   4   2  13       34.96       39.30     21.66 o 
  -8   3  13       23.96       34.97     28.52 o 
  -7   3  13      218.29      209.60     11.90 o 
  -6   3  13      410.65      422.66     13.19 o 
  -5   3  13      102.80      109.06      7.66 o 
  -4   3  13      136.07      126.42      8.66 o 
  -3   3  13      499.38      536.73     17.50 o 
  -2   3  13      425.18      480.09     15.88 o 
  -1   3  13      191.97      214.08     12.81 o 
   0   3  13        0.37       11.19     13.54 o 
   1   3  13       25.84       27.94     20.67 o 
   2   3  13       10.22       19.09     16.14 o 
   3   3  13       83.65       98.01     20.04 o 
  -8   4  13       83.91       77.22     10.63 o 
  -7   4  13       27.41        7.29      8.55 o 
  -6   4  13      288.67      260.23     10.80 o 
  -5   4  13      150.95      163.61     13.63 o 
  -4   4  13        6.17       11.95      6.75 o 
  -3   4  13      391.67      388.88     19.33 o 
  -2   4  13        7.44        2.26      8.27 o 
  -1   4  13      198.75      181.98     18.50 o 
   0   4  13       14.78       12.14     27.49 o 
   1   4  13      337.30      323.55     26.13 o 
   2   4  13      157.81      153.86     21.11 o 
   3   4  13        4.04       -8.12     26.99 o 
  -8   5  13       81.60       72.38     14.01 o 
  -7   5  13      198.33      165.24     15.64 o 
  -6   5  13       96.81      118.04     13.40 o 
  -5   5  13        0.90        1.47     10.56 o 
  -4   5  13        0.33        8.65     10.69 o 
  -3   5  13      186.97      173.21     12.66 o 
  -2   5  13       55.21       63.38     18.00 o 
  -1   5  13      226.29      238.92     43.16 o 
   0   5  13      422.61      402.63     28.75 o 
   1   5  13      126.23      115.36     21.44 o 
   2   5  13        9.98      -18.43     18.43 o 
  -8   6  13       31.00        9.10     14.95 o 
  -7   6  13       98.50       97.60     14.55 o 
  -6   6  13        0.48       -3.82     11.61 o 
  -5   6  13       77.94       75.03     10.43 o 
  -4   6  13      215.33      200.65     13.50 o 
  -3   6  13      200.43      213.25     16.33 o 
  -2   6  13      110.24      112.02     20.55 o 
  -1   6  13       90.73      111.14     33.14 o 
   0   6  13      298.12      268.70     26.89 o 
   1   6  13      240.33      292.28     34.67 o 
  -7   7  13      160.94      159.63     28.78 o 
  -6   7  13       10.52       -6.63     11.77 o 
  -5   7  13      117.60      100.24     11.85 o 
  -4   7  13      160.76      168.03     16.30 o 
  -3   7  13        6.16        0.31     21.96 o 
  -2   7  13       90.69       99.60     24.11 o 
  -1   7  13      409.40      408.53     34.49 o 
   0   7  13      206.65      213.67     25.98 o 
  -6   8  13       89.08       79.22     17.58 o 
  -5   8  13        7.36       11.86     14.16 o 
  -4   8  13       14.64        3.82     14.41 o 
  -3   8  13        1.83       20.47     21.07 o 
  -2   8  13       12.31        8.72     19.09 o 
  -1   8  13        0.88       21.21     20.97 o 
  -1  -9  14       85.83       57.81     14.23 o 
   0  -9  14       20.64       24.94     13.56 o 
   1  -9  14      268.19      272.22     19.98 o 
   2  -9  14      214.85      230.16     25.79 o 
  -3  -8  14       23.55       23.73     18.67 o 
  -2  -8  14        2.32       -3.46     17.53 o 
  -1  -8  14      131.41      136.66     17.23 o 
   0  -8  14      116.82      117.37     17.50 o 
   1  -8  14      147.83      234.36     28.28 o 
   2  -8  14       69.53       91.00     25.23 o 
   3  -8  14       12.36      -19.05     19.05 o 
  -4  -7  14        2.16       -1.52     12.88 o 
  -3  -7  14      127.56       98.35     15.62 o 
  -2  -7  14      518.86      555.67     37.90 o 
  -1  -7  14      319.03      310.18     20.47 o 
   0  -7  14       67.16       34.26     13.29 o 
   1  -7  14        2.39        5.91     16.71 o 
   2  -7  14       19.37       34.88     16.89 o 
   3  -7  14      299.40      295.36     30.88 o 
   4  -7  14     1058.50     1048.74     62.05 o 
  -5  -6  14       55.93       55.06     15.57 o 
  -4  -6  14      245.00      258.35     22.87 o 
  -3  -6  14      364.27      395.92     26.03 o 
  -2  -6  14      111.14      112.22     10.01 o 
  -1  -6  14       56.26       58.91     13.22 o 
   0  -6  14      161.69      159.96     11.54 o 
   1  -6  14      364.55      348.56     20.51 o 
   2  -6  14      154.85      139.87     17.22 o 
   3  -6  14        7.27       13.86     15.97 o 
   4  -6  14      126.95       95.43     21.06 o 
  -6  -5  14      179.19      136.83     14.53 o 
  -5  -5  14      416.51      379.29     23.88 o 
  -4  -5  14       14.74       17.23     11.17 o 
  -3  -5  14      250.44      226.04     13.33 o 
  -2  -5  14      530.59      558.90     17.28 o 
  -1  -5  14      632.74      613.33     21.19 o 
   0  -5  14      500.45      509.29     21.83 o 
   1  -5  14       45.95       31.45     15.48 o 
   2  -5  14       69.16       67.07     12.15 o 
   3  -5  14       17.24        8.95     11.31 o 
   4  -5  14      186.77      170.19     22.65 o 
  -6  -4  14        0.11        7.85     12.60 o 
  -5  -4  14       30.78       36.64     14.37 o 
  -4  -4  14       20.60       15.60      7.96 o 
  -3  -4  14      380.67      365.82     14.08 o 
  -2  -4  14      125.32      125.15      8.85 o 
  -1  -4  14        4.59        6.80      8.72 o 
   0  -4  14        1.50      -11.38     11.38 o 
   1  -4  14      563.83      520.06     23.47 o 
   2  -4  14      470.45      479.29     25.18 o 
   3  -4  14       21.33        0.79     15.93 o 
   4  -4  14       73.73       69.22     20.16 o 
   5  -4  14        1.12       -5.14     35.45 o 
  -7  -3  14      512.49      476.89     38.27 o 
  -6  -3  14       84.44       86.14     11.32 o 
  -5  -3  14      502.85      515.18     29.63 o 
  -4  -3  14     1708.98     1771.17     37.54 o 
  -3  -3  14       13.33       17.90      8.74 o 
  -2  -3  14      206.98      199.90     10.77 o 
  -1  -3  14      593.92      666.41     24.76 o 
   0  -3  14      793.16      785.44     27.78 o 
   1  -3  14      162.07      169.70     13.59 o 
   2  -3  14        3.03       -2.28     13.78 o 
   3  -3  14       46.34       60.12     17.79 o 
   4  -3  14      120.95      120.81     20.71 o 
  -7  -2  14      355.25      364.83     21.56 o 
  -6  -2  14      202.96      203.84     12.96 o 
  -5  -2  14      221.06      209.24     12.01 o 
  -4  -2  14      652.95      710.01     18.91 o 
  -3  -2  14       55.51       63.16      7.96 o 
  -2  -2  14      141.66      135.19     13.40 o 
  -1  -2  14       85.18       94.63     11.59 o 
   0  -2  14       48.32       50.45     12.47 o 
   1  -2  14       29.78       38.20     10.20 o 
   2  -2  14       77.47       28.20     15.61 o 
   3  -2  14      117.49       99.38     25.25 o 
   4  -2  14      161.51      152.53     22.69 o 
  -7  -1  14        1.95       -1.53     12.35 o 
  -6  -1  14      252.62      262.84     16.39 o 
  -5  -1  14     1313.11     1401.49     29.90 o 
  -4  -1  14       23.56       28.77      9.27 o 
  -3  -1  14        1.71        7.05      6.52 o 
  -2  -1  14       58.15       60.43     12.39 o 
  -1  -1  14       78.93       84.83      9.27 o 
   0  -1  14       29.00       30.33      9.82 o 
   1  -1  14      677.27      692.46     28.40 o 
   2  -1  14       18.15       11.09     15.36 o 
   3  -1  14      358.61      364.28     28.23 o 
   4  -1  14      357.58      320.07     28.70 o 
  -8   0  14        7.16       14.39     27.23 o 
  -7   0  14      198.28      205.04     14.99 o 
  -6   0  14      162.06      174.89     22.69 o 
  -5   0  14        3.26       -6.51      6.51 o 
  -4   0  14      200.23      182.71      9.72 o 
  -3   0  14       97.17       92.50      9.10 o 
  -2   0  14      551.81      549.93     20.58 o 
  -1   0  14       13.68       24.95      8.90 o 
   0   0  14       11.17        7.18      7.46 o 
   1   0  14       19.57       24.65      9.04 o 
   2   0  14      133.84      133.73     25.98 o 
   3   0  14      294.57      390.69     31.06 o 
   4   0  14       51.02       80.46     19.89 o 
  -8   1  14       32.78       23.83     19.78 o 
  -7   1  14       20.15       12.21      9.42 o 
  -6   1  14      431.72      456.23     28.26 o 
  -5   1  14      260.89      295.00     12.94 o 
  -4   1  14       77.96       92.01      7.32 o 
  -3   1  14       76.48       75.58     11.15 o 
  -2   1  14      135.71      140.30     13.94 o 
  -1   1  14      204.23      209.17     12.74 o 
   0   1  14      492.26      463.83     20.03 o 
   1   1  14      342.56      324.18     18.62 o 
   2   1  14      347.20      324.78     26.49 o 
   3   1  14       23.74       39.31     16.82 o 
   4   1  14      116.06      145.65     45.99 o 
  -8   2  14      312.92      296.51     50.87 o 
  -7   2  14      343.99      320.29     15.14 o 
  -6   2  14      398.85      399.84     17.40 o 
  -5   2  14      506.92      538.40     22.84 o 
  -4   2  14        4.12       -4.06      7.48 o 
  -3   2  14       14.43       20.99     10.11 o 
  -2   2  14      242.54      233.22     15.72 o 
  -1   2  14      197.49      197.12     13.52 o 
   0   2  14        1.90        6.04     10.90 o 
   1   2  14        2.74      -15.28     15.28 o 
   2   2  14      192.84      153.78     22.29 o 
   3   2  14      121.54      181.74     51.38 o 
  -8   3  14      307.26      255.25     26.19 o 
  -7   3  14      318.00      265.32     18.76 o 
  -6   3  14       51.68       69.11     33.14 o 
  -5   3  14      490.98      502.78     16.49 o 
  -4   3  14      645.55      660.97     19.97 o 
  -3   3  14      406.29      447.21     20.42 o 
  -2   3  14       19.29       22.31      7.63 o 
  -1   3  14      511.05      524.17     17.86 o 
   0   3  14      215.73      223.24     38.28 o 
   1   3  14      126.38      118.67     21.23 o 
   2   3  14       40.60       38.35     28.11 o 
   3   3  14        1.61      -11.61     20.89 o 
  -8   4  14        0.88       21.58     22.61 o 
  -7   4  14       23.26      -12.85     31.34 o 
  -6   4  14       17.05       21.36     10.54 o 
  -5   4  14       78.48       84.79     10.49 o 
  -4   4  14       25.66       27.77      8.92 o 
  -3   4  14        1.08       17.04      8.18 o 
  -2   4  14        8.97       13.65      8.98 o 
  -1   4  14        9.77       16.26     22.29 o 
   0   4  14        3.25       24.92     17.08 o 
   1   4  14        0.12       21.18     26.04 o 
   2   4  14       35.11       26.03     20.34 o 
  -7   5  14      108.43      110.38     16.02 o 
  -6   5  14       11.22        5.75     11.63 o 
  -5   5  14       18.74       33.37      9.95 o 
  -4   5  14      109.16       89.50     10.43 o 
  -3   5  14      297.63      369.45     19.73 o 
  -2   5  14      269.83      299.06     27.71 o 
  -1   5  14       35.41       23.79     16.09 o 
   0   5  14      254.39      256.29     29.80 o 
   1   5  14      211.28      181.38     24.47 o 
  -7   6  14       52.90       62.85     14.07 o 
  -6   6  14       30.32       20.41     16.80 o 
  -5   6  14      123.91      156.94     32.15 o 
  -4   6  14        1.30        1.76     13.85 o 
  -3   6  14      110.83       92.83     16.79 o 
  -2   6  14       82.17       45.79     16.34 o 
  -1   6  14      272.75      326.21     32.88 o 
   0   6  14      331.37      347.21     31.06 o 
  -6   7  14        3.21       -0.85     12.52 o 
  -5   7  14        8.27       -0.48     16.05 o 
  -4   7  14       29.19       31.19     14.64 o 
  -3   7  14      231.99      296.67     27.79 o 
  -2   7  14       69.51       78.84     23.83 o 
  -1   7  14        9.23       12.38     19.16 o 
  -1  -8  15      110.52       85.80     16.77 o 
   0  -8  15       92.62       51.02     17.44 o 
   1  -8  15      152.28      159.72     22.85 o 
  -3  -7  15      421.67      422.89     26.83 o 
  -2  -7  15        1.87        8.02     15.56 o 
  -1  -7  15       13.14       17.67     14.93 o 
   0  -7  15        2.78        6.12     12.61 o 
   1  -7  15      196.44      192.65     24.33 o 
   2  -7  15       35.58       32.37     27.75 o 
   3  -7  15       32.94        5.14     38.02 o 
  -4  -6  15      132.21      147.42     20.33 o 
  -3  -6  15       35.48       31.52     14.26 o 
  -2  -6  15      124.22      118.11     14.32 o 
  -1  -6  15      143.78      142.57     16.73 o 
   0  -6  15      676.24      702.62     43.41 o 
   1  -6  15       44.27       45.42     40.59 o 
   2  -6  15        2.58       36.97     24.70 o 
   3  -6  15       17.36       -0.10     30.06 o 
  -5  -5  15       30.75       28.72     11.70 o 
  -4  -5  15       69.61       77.48     19.11 o 
  -3  -5  15       64.36      111.96     16.58 o 
  -2  -5  15      102.87       87.12     12.90 o 
  -1  -5  15      110.72      106.25      9.57 o 
   0  -5  15       88.55       70.04     16.30 o 
   1  -5  15      118.49       83.74     52.92 o 
   2  -5  15       57.19       76.63     25.23 o 
   3  -5  15        2.01        8.15     19.44 o 
  -6  -4  15       10.71       47.94     33.14 o 
  -5  -4  15       84.55       69.77     18.50 o 
  -4  -4  15      455.27      463.59     33.28 o 
  -3  -4  15       26.28       18.91      6.77 o 
  -2  -4  15        5.40       13.98      9.47 o 
  -1  -4  15      225.06      188.94     18.12 o 
   0  -4  15      612.53      635.58     30.15 o 
   1  -4  15      138.40      141.05     21.43 o 
   2  -4  15        1.65       -0.26     31.34 o 
   3  -4  15      175.18      169.32     22.97 o 
   4  -4  15      131.34      151.15     22.16 o 
  -6  -3  15       72.06       83.82     13.52 o 
  -5  -3  15       21.19        7.92     15.31 o 
  -4  -3  15       11.98        8.40      9.46 o 
  -3  -3  15      285.37      343.87     15.22 o 
  -2  -3  15      855.31      934.32     26.91 o 
  -1  -3  15      113.23      141.93     13.68 o 
   0  -3  15      130.11       95.57     16.08 o 
   1  -3  15      139.20      125.38     36.22 o 
   2  -3  15      195.57      189.33     21.98 o 
   3  -3  15      202.57      212.98     29.54 o 
   4  -3  15       28.26        1.36     26.70 o 
  -6  -2  15       25.98       48.77     15.37 o 
  -5  -2  15      196.19      196.64     15.57 o 
  -4  -2  15      164.28      178.09     11.97 o 
  -3  -2  15      107.54      101.26      8.52 o 
  -2  -2  15       50.64       62.38     15.17 o 
  -1  -2  15      166.86      173.12     16.53 o 
   0  -2  15      696.18      729.36     29.73 o 
   1  -2  15      166.47      142.95     29.54 o 
   2  -2  15       69.26       62.67     22.35 o 
   3  -2  15       29.35       42.47     26.13 o 
   4  -2  15      281.46      260.50     49.33 o 
  -7  -1  15       16.13        6.44     11.76 o 
  -6  -1  15      251.30      285.47     22.45 o 
  -5  -1  15        1.27      -11.86     11.86 o 
  -4  -1  15      469.40      489.14     16.70 o 
  -3  -1  15      525.26      550.63     21.16 o 
  -2  -1  15     1585.71     1704.68     52.46 o 
  -1  -1  15      950.40      965.88     37.05 o 
   0  -1  15        5.31       -1.38     10.18 o 
   1  -1  15        3.26       16.36     16.16 o 
   2  -1  15       31.23       45.71     17.43 o 
   3  -1  15      117.29      112.88     22.34 o 
  -7   0  15      105.10      113.00     13.58 o 
  -6   0  15      116.39      116.30     12.26 o 
  -5   0  15      259.19      293.97     17.77 o 
  -4   0  15        3.17        1.36      8.02 o 
  -3   0  15      283.89      300.40     14.28 o 
  -2   0  15      246.31      234.11     14.93 o 
  -1   0  15        3.99        8.21     10.68 o 
   0   0  15       71.08       52.19     12.24 o 
   1   0  15      271.73      282.69     29.48 o 
   2   0  15      277.87      252.73     26.49 o 
   3   0  15       28.14       26.29     18.12 o 
  -7   1  15      118.00      136.59     14.06 o 
  -6   1  15      304.30      332.88     19.63 o 
  -5   1  15       44.58       31.64     12.23 o 
  -4   1  15       27.44       30.36      9.80 o 
  -3   1  15       83.65       72.22     10.38 o 
  -2   1  15       16.76       18.50     11.42 o 
  -1   1  15      200.99      182.91     13.50 o 
   0   1  15      415.66      390.95     20.51 o 
   1   1  15        2.87      -16.96     16.96 o 
   2   1  15       35.43       43.16     18.89 o 
   3   1  15      151.21      107.96     25.43 o 
  -7   2  15      174.30      173.48     23.09 o 
  -6   2  15       41.90       41.10     14.35 o 
  -5   2  15      431.79      450.91     40.08 o 
  -4   2  15      386.17      381.25     21.36 o 
  -3   2  15      103.14      119.55     20.79 o 
  -2   2  15        2.21        7.47      9.66 o 
  -1   2  15      510.31      489.59     22.17 o 
   0   2  15      374.12      325.41     21.18 o 
   1   2  15       12.33       -5.00     15.80 o 
   2   2  15      190.67      161.12     23.43 o 
  -7   3  15      184.63      172.04     17.75 o 
  -6   3  15      250.75      260.20     28.26 o 
  -5   3  15       68.14       55.00     14.84 o 
  -4   3  15       10.18       26.97      7.80 o 
  -3   3  15       97.64       91.28     10.91 o 
  -2   3  15      444.13      544.60     26.74 o 
  -1   3  15       56.43       45.74     13.30 o 
   0   3  15       77.93       59.42     24.66 o 
   1   3  15      164.11      144.91     23.38 o 
   2   3  15       66.23       29.63     23.64 o 
  -7   4  15       18.26       22.95     17.39 o 
  -6   4  15        6.24       20.74     12.98 o 
  -5   4  15       15.64       33.47     13.88 o 
  -4   4  15       48.62       70.89     12.20 o 
  -3   4  15      919.74      960.73     33.70 o 
  -2   4  15      355.09      316.84     27.07 o 
  -1   4  15      178.45      145.82     27.58 o 
   0   4  15      151.01      205.56     30.51 o 
   1   4  15      266.73      298.60     27.07 o 
  -6   5  15       51.22       54.05     16.80 o 
  -5   5  15       38.48       26.26     11.17 o 
  -4   5  15      417.59      442.80     22.18 o 
  -3   5  15        1.49       19.93     27.49 o 
  -2   5  15       31.89       32.00     42.39 o 
  -1   5  15        5.33        7.69     17.76 o 
   0   5  15      213.63      247.28     27.07 o 
  -6   6  15        0.59      -17.40     20.33 o 
  -5   6  15        1.11      -10.68     12.00 o 
  -4   6  15       70.08       82.93     32.75 o 
  -3   6  15      286.98      260.77     24.31 o 
  -2   6  15       72.21       91.27     21.25 o 
  -1  -7  16      382.42      374.50     33.29 o 
   0  -7  16      500.17      476.11     34.51 o 
  -3  -6  16      100.68      104.27     23.63 o 
  -2  -6  16       71.60       69.06     14.38 o 
  -1  -6  16        1.20       -2.98     13.16 o 
   0  -6  16        0.61       -5.79     22.34 o 
   1  -6  16      159.89      155.12     23.89 o 
   2  -6  16      369.01      421.13     34.51 o 
  -4  -5  16      278.97      275.91     27.56 o 
  -3  -5  16       79.77      122.59     23.65 o 
  -2  -5  16       84.67       70.34     13.44 o 
  -1  -5  16       91.99      102.79     16.71 o 
   0  -5  16      271.44      233.26     26.34 o 
   1  -5  16      127.23      145.16     20.70 o 
   2  -5  16       90.63       83.55     21.84 o 
  -5  -4  16        3.01      -20.04     20.04 o 
  -4  -4  16       19.98       30.57     16.71 o 
  -3  -4  16       46.68       45.62     14.60 o 
  -2  -4  16      128.11      133.58     20.39 o 
  -1  -4  16      183.30      194.83     18.39 o 
   0  -4  16       32.38       46.04     22.52 o 
   1  -4  16       43.65       33.12     18.16 o 
   2  -4  16       23.63       22.85     18.27 o 
  -5  -3  16      412.87      431.86     31.84 o 
  -4  -3  16      944.39      956.73     87.60 o 
  -3  -3  16       75.92       85.24     10.86 o 
  -2  -3  16      132.83      139.66     13.06 o 
  -1  -3  16      187.84      203.42     20.52 o 
   0  -3  16      520.36      480.00     34.42 o 
   1  -3  16       19.24       13.03     16.82 o 
   2  -3  16       34.70       29.04     24.15 o 
  -6  -2  16      220.46      247.97     20.70 o 
  -5  -2  16        2.18        3.85     14.96 o 
  -4  -2  16      382.75      355.09     22.25 o 
  -3  -2  16        8.08        7.12      9.48 o 
  -2  -2  16      384.70      384.33     22.41 o 
  -1  -2  16      310.56      338.15     22.75 o 
   0  -2  16        0.88       29.27     15.05 o 
   1  -2  16        0.18      -20.22     30.31 o 
   2  -2  16      130.49      109.92     27.79 o 
  -6  -1  16       16.33        3.85     11.94 o 
  -5  -1  16        4.66       17.16     26.33 o 
  -4  -1  16        3.13       -7.45     10.94 o 
  -3  -1  16      308.04      302.65     16.37 o 
  -2  -1  16      229.21      243.28     23.19 o 
  -1  -1  16        0.35       -3.52     14.88 o 
   0  -1  16        8.77        2.52     22.97 o 
   1  -1  16      209.87      183.39     23.38 o 
   2  -1  16      247.65      249.26     29.80 o 
  -6   0  16       76.05       66.94     23.65 o 
  -5   0  16       17.21       12.46     12.42 o 
  -4   0  16        0.15        2.94      8.95 o 
  -3   0  16        5.87       21.01     10.12 o 
  -2   0  16       90.88      112.25     12.46 o 
  -1   0  16      265.93      314.05     24.51 o 
   0   0  16      190.22      224.83     22.81 o 
   1   0  16       11.44       41.36     28.52 o 
   2   0  16       70.47       80.22     21.57 o 
  -6   1  16       87.67       88.14     13.88 o 
  -5   1  16        0.69      -21.06     26.98 o 
  -4   1  16      322.37      326.75     23.97 o 
  -3   1  16      240.70      245.94     16.98 o 
  -2   1  16       22.65       20.43     10.65 o 
  -1   1  16       17.18       -4.92     22.13 o 
   0   1  16      205.46      214.81     34.68 o 
   1   1  16      650.50      651.78     40.93 o 
   2   1  16      276.59      325.76     56.52 o 
  -6   2  16        6.72        1.20     17.65 o 
  -5   2  16      105.44       96.91     16.72 o 
  -4   2  16       70.25       75.76     14.21 o 
  -3   2  16      319.38      322.88     19.50 o 
  -2   2  16      346.43      352.51     24.94 o 
  -1   2  16       87.27       77.15     13.94 o 
   0   2  16       70.30       46.52     18.88 o 
   1   2  16       37.30       44.82     19.44 o 
  -6   3  16        7.38       24.61     14.44 o 
  -5   3  16      111.51       95.45     16.50 o 
  -4   3  16      152.60      179.44     22.86 o 
  -3   3  16      133.88      171.10     31.86 o 
  -2   3  16      477.95      533.62     33.93 o 
  -1   3  16       19.42      -10.51     30.57 o 
   0   3  16       20.72       -0.51     77.59 o 
  -6   4  16       77.38       47.78     15.36 o 
  -5   4  16      126.70      168.79     25.76 o 
  -4   4  16       58.83       99.50     23.89 o 
  -3   4  16        9.30       14.21     18.75 o 
  -2   4  16       51.76       -3.56     27.23 o 
  -1   4  16        8.57       -1.91     19.07 o 
  -5   5  16        0.09      -14.39     26.72 o 
  -4   5  16       60.34       33.83     26.72 o 
  -3   5  16      117.22      159.24     27.21 o 
  -2   5  16      170.32      201.26     31.34 o 
  -2  -5  17      122.72      159.55     23.82 o 
  -1  -5  17      140.38      147.34     27.18 o 
   0  -5  17        1.76       -6.99     16.53 o 
  -3  -4  17      938.04      915.09     56.23 o 
  -2  -4  17        9.91       17.36     21.20 o 
  -1  -4  17       51.95       33.49     22.52 o 
   0  -4  17      118.83      142.99     21.80 o 
   1  -4  17      174.28      151.46     29.73 o 
  -4  -3  17        0.74      -18.80     18.80 o 
  -3  -3  17      304.90      321.73     28.14 o 
  -2  -3  17       76.36       62.76     11.55 o 
  -1  -3  17      151.67      153.86     43.67 o 
   0  -3  17        3.49       14.52     22.35 o 
   1  -3  17      376.03      424.19     36.88 o 
  -4  -2  17      740.64      774.40     45.77 o 
  -3  -2  17       25.93       33.49     15.04 o 
  -2  -2  17       20.06       10.46     14.35 o 
  -1  -2  17       51.70       69.53     18.16 o 
   0  -2  17       82.69      127.35     57.03 o 
   1  -2  17      265.12      312.11     30.37 o 
  -5  -1  17       41.65       60.74     12.78 o 
  -4  -1  17       18.71       -4.41     26.46 o 
  -3  -1  17       18.74       10.78      9.57 o 
  -2  -1  17      228.12      263.88     26.88 o 
  -1  -1  17       61.24       41.82     23.42 o 
   0  -1  17       59.70       77.50     29.03 o 
   1  -1  17       88.22       69.62     19.98 o 
  -5   0  17      498.85      559.08     35.92 o 
  -4   0  17      198.99      186.20     18.85 o 
  -3   0  17      347.44      337.91     27.81 o 
  -2   0  17      163.03      160.34     20.92 o 
  -1   0  17       95.07      113.16     38.02 o 
   0   0  17       47.22       52.99     18.36 o 
   1   0  17      265.35      236.35     36.48 o 
  -5   1  17      308.45      284.21     27.24 o 
  -4   1  17      645.49      668.26     38.13 o 
  -3   1  17      127.64      132.25     15.98 o 
  -2   1  17        7.38       -5.21     22.08 o 
  -1   1  17       59.05       38.08     17.79 o 
   0   1  17      245.07      274.41     27.02 o 
  -5   2  17       13.24       -7.71     21.07 o 
  -4   2  17        5.69      -11.94     17.68 o 
  -3   2  17       27.06       60.92     30.57 o 
  -2   2  17      226.89      233.41     24.43 o 
  -1   2  17        9.45       33.16     25.25 o 
  -4   3  17       11.88       17.45     45.73 o 
  -3   3  17        9.58       21.48     17.85 o 
  -2   3  17        0.60       25.60     20.77 o 
  -2  -1  18      281.15      262.69     29.79 o 
                                                 
